# Supplementary material for: (R)-2-Phen­oxy-1-(4-phenyl-2-sulfan­ylidene-1,3-oxazolidin-3-yl)ethanone
Source: Acta Crystallogr Sect E Struct Rep Online. 2011 Sep 30;67(Pt 10):o2755–6. doi: 10.1107/S160053681103858X (PMC3201535; doi:10.1107/S160053681103858X)
Supplement: Supplementary file 1 [file e-67-o2755-sup1.cif]

##############################################################################
#                                                                            #
# This CIF contains the data in a paper accepted for publication in          #
# Acta Crystallographica Section E. It conforms to the requirements of       #
# Notes for Authors for Acta Crystallographica Section E, and has been       #
# peer reviewed under the auspices of the IUCr Commission on Journals.       #
#                                                                            #
# Full details of the Crystallographic Information File format               #
# are given in the paper "The Crystallographic Information File (CIF):       #
# a New Standard Archive File for Crystallography" by S. R. Hall, F. H.      #
# Allen and I. D. Brown [Acta Cryst. (1991), A47, 655-685].                  #
#                                                                            #
# The current version of the core CIF dictionary is obtainable from          #
# ftp://ftp.iucr.org/pub/cif_core.dic.                                       #
#                                                                            #
# Software is freely available for graphical display of the structure(s)     #
# in this CIF. For information consult the CIF software page                 #
# http://www.iucr.org/resources/cif/software.                                #
#                                                                            #
# This file may be used for bona fide research purposes within the           #
# scientific community so long as proper attribution is given to the journal # 
# article from which it was obtained.                                        #
#                                                                            #
##############################################################################
data_global
_audit_creation_method     SHELXL-97
_journal_date_recd_electronic     2011-09-16
_journal_date_accepted     2011-09-20
_journal_name_full     'Acta Crystallographica, Section E'
_journal_year     2011
_journal_volume     67
_journal_issue     10
_journal_page_first     o2755
_journal_page_last     o2756
_journal_paper_category     QO
_journal_coeditor_code     HG5095
_publ_contact_author_name     'Ignez Caracelli '
_publ_contact_author_address
;
BioMat- Departamento de F\'isica,
Universidade Federal de S\~ao Carlos, C.P.
676, 13565-905, S\~ao Carlos, SP,
Brazil
;
_publ_contact_author_email     ignez@ufscar.br
_publ_contact_author_fax     ' 55 16 33727344 '
_publ_contact_author_phone     ' 55 16 33519741 '
_publ_section_title
;
(<i>R</i>)-2-Phenoxy-1-(4-phenyl-2-sulfanylidene-1,3-oxazolidin-3-yl)ethanone
;
loop_
    _publ_author_name
    _publ_author_address
    'Caracelli, Ignez'
;
BioMat-Departamento de F\'isica,
Universidade Federal de S\~ao Carlos, CP 676,
13565-905, S\~ao Carlos, SP,
Brazil
;
    'Coelho, Daniel C. S.'
;
Laborat\'orio de Cristalografia, Estereodin\^amica e Modelagem Molecular,
Universidade Federal de S\~ao Carlos,
Departamento de Qu\'imica, CP 676,
13565-905, S\~ao Carlos, SP, Brazil
;
    'Olivato, Paulo R.'
;
Chemistry Institute
Universidade de S\~ao Paulo,
05508-000 S\~ao Paulo, SP,
Brazil
;
    'Correra, Thiago C.'
;
Chemistry Institute
Universidade de S\~ao Paulo,
05508-000 S\~ao Paulo, SP,
Brazil
;
    'Rodrigues, Alessandro'
;
Departamento de Ciencias Exatas e da Terra,
Universidade Federal de S\~ao Paulo,
UNIFESP, Diadema,
Brazil
;
    'Tiekink, Edward R. T.'
;
Department of Chemistry,
University of Malaya,
50603 Kuala Lumpur,
Malaysia
;
_publ_section_synopsis     .
data_I
_audit_creation_method     SHELXL-97
_chemical_name_systematic
;
(<i>R</i>)-2-Phenoxy-1-(4-phenyl-2-sulfanylidene-1,3-oxazolidin-3-yl)ethanone
;
_chemical_name_common     ?
_chemical_formula_moiety     'C17 H15 N O3 S'
_chemical_formula_sum     'C17 H15 N O3 S'
_chemical_formula_iupac     'C17 H15 N O3 S'
_chemical_formula_weight     313.37
_chemical_melting_point     ?
_symmetry_cell_setting     monoclinic
_symmetry_space_group_name_H-M     'C 2'
_symmetry_space_group_name_Hall     'C 2y'
loop_
    _symmetry_equiv_pos_as_xyz
    'x, y, z'
    '-x, y, -z'
    'x+1/2, y+1/2, z'
    '-x+1/2, y+1/2, -z'
_cell_length_a     33.514(3)
_cell_length_b     5.7514(6)
_cell_length_c     7.7172(8)
_cell_angle_alpha     90.00
_cell_angle_beta     93.808(7)
_cell_angle_gamma     90.00
_cell_volume     1484.2(3)
_cell_formula_units_Z     4
_cell_measurement_reflns_used     2062
_cell_measurement_theta_min     2.65
_cell_measurement_theta_max     26.40
_cell_measurement_temperature     126(2)
_exptl_crystal_description     block
_exptl_crystal_colour     colourless
_exptl_crystal_size_max     0.30
_exptl_crystal_size_mid     0.25
_exptl_crystal_size_min     0.16
_exptl_crystal_density_diffrn     1.402
_exptl_crystal_density_meas     ?
_exptl_crystal_density_method     'not measured'
_exptl_crystal_F_000     656
_exptl_absorpt_coefficient_mu     0.230
_exptl_absorpt_correction_type     none
_exptl_absorpt_process_details     ?
_exptl_absorpt_correction_T_min     ?
_exptl_absorpt_correction_T_max     ?
_exptl_special_details     ?
_diffrn_ambient_temperature     126(2)
_diffrn_radiation_type     MoK\a
_diffrn_radiation_wavelength     0.71073
_diffrn_radiation_source     'fine-focus sealed tube'
_diffrn_radiation_monochromator     graphite
_diffrn_measurement_device_type     'Bruker APEXII CCD'
_diffrn_measurement_method     '\f and \w scans'
_diffrn_detector_area_resol_mean     ?
_diffrn_reflns_number     7408
_diffrn_reflns_av_R_equivalents     0.0644
_diffrn_reflns_av_sigmaI/netI     0.0736
_diffrn_reflns_theta_min     2.65
_diffrn_reflns_theta_max     25.00
_diffrn_reflns_theta_full     25.00
_diffrn_measured_fraction_theta_max     0.992
_diffrn_measured_fraction_theta_full     0.992
_diffrn_reflns_limit_h_min     -39
_diffrn_reflns_limit_h_max     36
_diffrn_reflns_limit_k_min     -6
_diffrn_reflns_limit_k_max     6
_diffrn_reflns_limit_l_min     -8
_diffrn_reflns_limit_l_max     9
_diffrn_standards_number     ?
_diffrn_standards_interval_count     ?
_diffrn_standards_interval_time     ?
_diffrn_standards_decay_%     ?
_refine_special_details
;
Refinement of <i>F</i>^2^ against ALL reflections. The weighted <i>R</i>-factor
<i>wR</i> and goodness of fit <i>S</i> are based on <i>F</i>^2^, conventional
<i>R</i>-factors <i>R</i> are based on <i>F</i>, with <i>F</i> set to zero for
negative <i>F</i>^2^. The threshold expression of <i>F</i>^2^ >
2\s(<i>F</i>^2^) is used only for calculating <i>R</i>-factors(gt) <i>etc</i>.
and is not relevant to the choice of reflections for refinement.
<i>R</i>-factors based on <i>F</i>^2^ are statistically about twice as large
as those based on <i>F</i>, and <i>R</i>- factors based on ALL data will be
even larger.
;
_reflns_number_total     2588
_reflns_number_gt     2166
_reflns_threshold_expression     I>2\s(I)
_refine_ls_structure_factor_coef     Fsqd
_refine_ls_matrix_type     full
_refine_ls_R_factor_all     0.0807
_refine_ls_R_factor_gt     0.0660
_refine_ls_wR_factor_gt     0.1687
_refine_ls_wR_factor_ref     0.1795
_refine_ls_goodness_of_fit_ref     1.082
_refine_ls_restrained_S_all     1.082
_refine_ls_number_reflns     2588
_refine_ls_number_parameters     199
_refine_ls_number_restraints     1
_refine_ls_hydrogen_treatment     constr
_refine_ls_weighting_scheme     calc
_refine_ls_weighting_details
         'calc w=1/[\s^2^(Fo^2^)+(0.1039P)^2^+1.9443P] where P=(Fo^2^+2Fc^2^)/3'
_atom_sites_solution_hydrogens     geom
_atom_sites_solution_primary     direct
_atom_sites_solution_secondary     difmap
_refine_ls_shift/su_max     0.000
_refine_ls_shift/su_mean     0.000
_refine_diff_density_max     0.814
_refine_diff_density_min     -0.472
_refine_ls_extinction_method     none
_refine_ls_extinction_coef     ?
_refine_ls_abs_structure_details
;
Flack (1983), 1143 Friedel pairs
;
_refine_ls_abs_structure_Flack     0.01(18)
loop_
    _atom_type_symbol
    _atom_type_description
    _atom_type_scat_dispersion_real
    _atom_type_scat_dispersion_imag
    _atom_type_scat_source
    'C' 'C' 0.0033 0.0016
                         'International Tables Vol C Tables 4.2.6.8 and 6.1.1.4'
    'H' 'H' 0.0000 0.0000
                         'International Tables Vol C Tables 4.2.6.8 and 6.1.1.4'
    'N' 'N' 0.0061 0.0033
                         'International Tables Vol C Tables 4.2.6.8 and 6.1.1.4'
    'O' 'O' 0.0106 0.0060
                         'International Tables Vol C Tables 4.2.6.8 and 6.1.1.4'
    'S' 'S' 0.1246 0.1234
                         'International Tables Vol C Tables 4.2.6.8 and 6.1.1.4'
_computing_data_collection     'APEX2 (Bruker, 2007)'
_computing_cell_refinement     'SAINT (Bruker, 2007)'
_computing_data_reduction     'SAINT (Bruker, 2007)'
_computing_structure_solution     'SIR97 (Altomare <i>et al.</i>, 1999)'
_computing_structure_refinement     'SHELXL97 (Sheldrick, 2008)'
_computing_molecular_graphics
                      'ORTEP-3 (Farrugia, 1997) and DIAMOND (Brandenburg, 2006)'
_computing_publication_material
              '<i>MarvinSketch</i> (Chemaxon, 2010) and publCIF (Westrip, 2010)'
loop_
    _atom_site_type_symbol
    _atom_site_label
    _atom_site_fract_x
    _atom_site_fract_y
    _atom_site_fract_z
    _atom_site_U_iso_or_equiv
    _atom_site_adp_type
    _atom_site_calc_flag
    _atom_site_refinement_flags
    _atom_site_occupancy
    _atom_site_symmetry_multiplicity
    _atom_site_disorder_assembly
    _atom_site_disorder_group
    C C1 0.71650(13) 0.0824(8) 0.6314(6) 0.0265(11) Uani d . 1 1 . .
    C C2 0.70382(14) 0.0160(10) 0.3371(6) 0.0298(11) Uani d . 1 1 . .
    H H2A 0.6857 -0.1125 0.2984 0.036 Uiso calc R 1 1 . .
    H H2B 0.7219 0.0499 0.2439 0.036 Uiso calc R 1 1 . .
    C C3 0.67974(14) 0.2332(8) 0.3797(6) 0.0248(10) Uani d . 1 1 . .
    H H3 0.6906 0.3717 0.3202 0.030 Uiso calc R 1 1 . .
    C C4 0.63525(14) 0.2206(8) 0.3422(6) 0.0240(10) Uani d . 1 1 . .
    C C5 0.61306(13) 0.0403(10) 0.4132(6) 0.0284(10) Uani d . 1 1 . .
    H H5 0.6263 -0.0765 0.4823 0.034 Uiso calc R 1 1 . .
    C C6 0.57230(14) 0.0333(10) 0.3826(6) 0.0311(10) Uani d . 1 1 . .
    H H6 0.5574 -0.0873 0.4323 0.037 Uiso calc R 1 1 . .
    C C7 0.55245(14) 0.2019(10) 0.2792(7) 0.0332(12) Uani d . 1 1 . .
    H H7 0.5243 0.1948 0.2564 0.040 Uiso calc R 1 1 . .
    C C8 0.57425(15) 0.3789(9) 0.2104(7) 0.0311(11) Uani d . 1 1 . .
    H H8 0.5609 0.4950 0.1409 0.037 Uiso calc R 1 1 . .
    C C9 0.61494(15) 0.3893(8) 0.2410(6) 0.0274(11) Uani d . 1 1 . .
    H H9 0.6295 0.5126 0.1928 0.033 Uiso calc R 1 1 . .
    C C10 0.67735(13) 0.4532(9) 0.6533(7) 0.0272(11) Uani d . 1 1 . .
    C C11 0.67426(15) 0.4547(9) 0.8496(7) 0.0318(12) Uani d . 1 1 . .
    H H11A 0.6608 0.3109 0.8856 0.038 Uiso calc R 1 1 . .
    H H11B 0.7014 0.4586 0.9086 0.038 Uiso calc R 1 1 . .
    C C12 0.61226(14) 0.6591(8) 0.8538(6) 0.0242(10) Uani d . 1 1 . .
    C C13 0.59105(15) 0.4913(9) 0.7557(6) 0.0310(12) Uani d . 1 1 . .
    H H13 0.6045 0.3586 0.7149 0.037 Uiso calc R 1 1 . .
    C C14 0.55026(14) 0.5183(10) 0.7176(6) 0.0319(11) Uani d . 1 1 . .
    H H14 0.5360 0.4038 0.6498 0.038 Uiso calc R 1 1 . .
    C C15 0.52995(15) 0.7094(10) 0.7768(7) 0.0343(12) Uani d . 1 1 . .
    H H15 0.5019 0.7247 0.7525 0.041 Uiso calc R 1 1 . .
    C C16 0.55166(17) 0.8801(10) 0.8735(7) 0.0358(12) Uani d . 1 1 . .
    H H16 0.5382 1.0130 0.9138 0.043 Uiso calc R 1 1 . .
    C C17 0.59217(15) 0.8566(9) 0.9103(6) 0.0291(11) Uani d . 1 1 . .
    H H17 0.6066 0.9742 0.9741 0.035 Uiso calc R 1 1 . .
    N N 0.68964(11) 0.2510(7) 0.5738(5) 0.0255(9) Uani d . 1 1 . .
    O O1 0.72682(10) -0.0467(6) 0.4973(4) 0.0305(8) Uani d . 1 1 . .
    O O2 0.66648(10) 0.6161(6) 0.5650(4) 0.0300(8) Uani d . 1 1 . .
    O O3 0.65227(10) 0.6512(6) 0.8994(4) 0.0306(8) Uani d . 1 1 . .
    S S 0.73540(4) 0.0379(2) 0.82903(16) 0.0340(4) Uani d . 1 1 . .
loop_
    _atom_site_aniso_label
    _atom_site_aniso_U_11
    _atom_site_aniso_U_22
    _atom_site_aniso_U_33
    _atom_site_aniso_U_12
    _atom_site_aniso_U_13
    _atom_site_aniso_U_23
    C1 0.023(2) 0.030(3) 0.026(3) 0.0007(18) 0.0016(18) 0.001(2)
    C2 0.035(2) 0.034(3) 0.021(2) 0.003(2) -0.0009(18) 0.000(2)
    C3 0.037(3) 0.025(2) 0.012(2) 0.004(2) 0.0019(18) 0.0023(19)
    C4 0.035(3) 0.023(2) 0.014(2) 0.0003(19) 0.0044(18) -0.0011(19)
    C5 0.035(2) 0.026(2) 0.024(2) -0.002(2) -0.0004(18) 0.001(2)
    C6 0.037(3) 0.028(2) 0.029(3) -0.003(2) 0.0054(19) -0.002(3)
    C7 0.023(2) 0.049(3) 0.027(3) 0.000(2) -0.002(2) -0.006(2)
    C8 0.037(3) 0.035(3) 0.021(3) 0.003(2) -0.001(2) -0.005(2)
    C9 0.039(3) 0.025(3) 0.019(3) 0.002(2) 0.004(2) -0.002(2)
    C10 0.021(2) 0.027(2) 0.034(3) -0.0025(18) -0.001(2) 0.000(2)
    C11 0.032(3) 0.033(3) 0.030(3) 0.002(2) -0.001(2) 0.001(2)
    C12 0.029(2) 0.024(2) 0.020(2) -0.0033(18) 0.0030(18) -0.001(2)
    C13 0.036(3) 0.032(3) 0.026(3) -0.004(2) 0.011(2) -0.006(2)
    C14 0.033(3) 0.038(3) 0.024(2) -0.004(2) 0.0004(18) -0.003(2)
    C15 0.031(3) 0.039(3) 0.033(3) 0.004(2) 0.000(2) 0.004(2)
    C16 0.045(3) 0.034(3) 0.029(3) 0.009(2) 0.006(2) 0.001(2)
    C17 0.040(3) 0.027(3) 0.020(3) 0.000(2) 0.003(2) 0.000(2)
    N 0.026(2) 0.031(2) 0.019(2) 0.0027(17) -0.0002(15) -0.0011(18)
    O1 0.0286(18) 0.0299(19) 0.032(2) 0.0042(13) -0.0022(14) 0.0018(15)
    O2 0.0333(19) 0.029(2) 0.0276(19) 0.0021(14) 0.0027(14) 0.0049(16)
    O3 0.036(2) 0.0321(18) 0.0238(18) 0.0025(14) 0.0029(14) -0.0057(15)
    S 0.0338(6) 0.0398(7) 0.0275(7) 0.0061(6) -0.0047(4) 0.0051(6)
_geom_special_details
;
All s.u.'s (except the s.u. in the dihedral angle between two l.s. planes) are
estimated using the full covariance matrix. The cell s.u.'s are taken into
account individually in the estimation of s.u.'s in distances, angles and
torsion angles; correlations between s.u.'s in cell parameters are only used
when they are defined by crystal symmetry. An approximate (isotropic)
treatment of cell s.u.'s is used for estimating s.u.'s involving l.s. planes.
;
loop_
    _geom_bond_atom_site_label_1
    _geom_bond_atom_site_label_2
    _geom_bond_site_symmetry_2
    _geom_bond_distance
    _geom_bond_publ_flag
    C1 O1 . 1.338(6) ?
    C1 N . 1.377(6) ?
    C1 S . 1.632(5) ?
    C2 O1 . 1.458(5) ?
    C2 C3 . 1.535(7) ?
    C2 H2A . 0.9900 ?
    C2 H2B . 0.9900 ?
    C3 C4 . 1.501(6) ?
    C3 N . 1.516(6) ?
    C3 H3 . 1.0000 ?
    C4 C9 . 1.394(7) ?
    C4 C5 . 1.408(7) ?
    C5 C6 . 1.371(6) ?
    C5 H5 . 0.9500 ?
    C6 C7 . 1.396(7) ?
    C6 H6 . 0.9500 ?
    C7 C8 . 1.379(8) ?
    C7 H7 . 0.9500 ?
    C8 C9 . 1.370(7) ?
    C8 H8 . 0.9500 ?
    C9 H9 . 0.9500 ?
    C10 O2 . 1.201(6) ?
    C10 N . 1.390(6) ?
    C10 C11 . 1.525(7) ?
    C11 O3 . 1.416(6) ?
    C11 H11A . 0.9900 ?
    C11 H11B . 0.9900 ?
    C12 O3 . 1.364(6) ?
    C12 C13 . 1.392(7) ?
    C12 C17 . 1.404(7) ?
    C13 C14 . 1.388(7) ?
    C13 H13 . 0.9500 ?
    C14 C15 . 1.386(8) ?
    C14 H14 . 0.9500 ?
    C15 C16 . 1.407(8) ?
    C15 H15 . 0.9500 ?
    C16 C17 . 1.375(7) ?
    C16 H16 . 0.9500 ?
    C17 H17 . 0.9500 ?
loop_
    _geom_angle_atom_site_label_1
    _geom_angle_atom_site_label_2
    _geom_angle_atom_site_label_3
    _geom_angle_site_symmetry_1
    _geom_angle_site_symmetry_3
    _geom_angle
    _geom_angle_publ_flag
    O1 C1 N . . 109.7(4) ?
    O1 C1 S . . 122.1(3) ?
    N C1 S . . 128.1(4) ?
    O1 C2 C3 . . 106.0(4) ?
    O1 C2 H2A . . 110.5 ?
    C3 C2 H2A . . 110.5 ?
    O1 C2 H2B . . 110.5 ?
    C3 C2 H2B . . 110.5 ?
    H2A C2 H2B . . 108.7 ?
    C4 C3 N . . 110.1(4) ?
    C4 C3 C2 . . 116.7(4) ?
    N C3 C2 . . 100.5(3) ?
    C4 C3 H3 . . 109.7 ?
    N C3 H3 . . 109.7 ?
    C2 C3 H3 . . 109.7 ?
    C9 C4 C5 . . 118.6(4) ?
    C9 C4 C3 . . 121.0(4) ?
    C5 C4 C3 . . 120.3(4) ?
    C6 C5 C4 . . 120.0(5) ?
    C6 C5 H5 . . 120.0 ?
    C4 C5 H5 . . 120.0 ?
    C5 C6 C7 . . 120.6(5) ?
    C5 C6 H6 . . 119.7 ?
    C7 C6 H6 . . 119.7 ?
    C8 C7 C6 . . 119.2(4) ?
    C8 C7 H7 . . 120.4 ?
    C6 C7 H7 . . 120.4 ?
    C9 C8 C7 . . 120.8(5) ?
    C9 C8 H8 . . 119.6 ?
    C7 C8 H8 . . 119.6 ?
    C8 C9 C4 . . 120.7(5) ?
    C8 C9 H9 . . 119.7 ?
    C4 C9 H9 . . 119.7 ?
    O2 C10 N . . 119.3(4) ?
    O2 C10 C11 . . 121.4(4) ?
    N C10 C11 . . 119.0(4) ?
    O3 C11 C10 . . 110.2(4) ?
    O3 C11 H11A . . 109.6 ?
    C10 C11 H11A . . 109.6 ?
    O3 C11 H11B . . 109.6 ?
    C10 C11 H11B . . 109.6 ?
    H11A C11 H11B . . 108.1 ?
    O3 C12 C13 . . 125.1(4) ?
    O3 C12 C17 . . 115.5(4) ?
    C13 C12 C17 . . 119.4(4) ?
    C14 C13 C12 . . 119.8(5) ?
    C14 C13 H13 . . 120.1 ?
    C12 C13 H13 . . 120.1 ?
    C15 C14 C13 . . 121.2(5) ?
    C15 C14 H14 . . 119.4 ?
    C13 C14 H14 . . 119.4 ?
    C14 C15 C16 . . 118.7(5) ?
    C14 C15 H15 . . 120.6 ?
    C16 C15 H15 . . 120.6 ?
    C17 C16 C15 . . 120.6(5) ?
    C17 C16 H16 . . 119.7 ?
    C15 C16 H16 . . 119.7 ?
    C16 C17 C12 . . 120.2(5) ?
    C16 C17 H17 . . 119.9 ?
    C12 C17 H17 . . 119.9 ?
    C1 N C10 . . 130.8(4) ?
    C1 N C3 . . 111.6(4) ?
    C10 N C3 . . 116.2(4) ?
    C1 O1 C2 . . 111.7(3) ?
    C12 O3 C11 . . 118.5(4) ?
loop_
    _geom_torsion_atom_site_label_1
    _geom_torsion_atom_site_label_2
    _geom_torsion_atom_site_label_3
    _geom_torsion_atom_site_label_4
    _geom_torsion_site_symmetry_1
    _geom_torsion_site_symmetry_2
    _geom_torsion_site_symmetry_3
    _geom_torsion_site_symmetry_4
    _geom_torsion
    _geom_torsion_publ_flag
    O1 C2 C3 C4 . . . . -124.8(4) ?
    O1 C2 C3 N . . . . -5.8(5) ?
    N C3 C4 C9 . . . . 119.5(5) ?
    C2 C3 C4 C9 . . . . -126.8(5) ?
    N C3 C4 C5 . . . . -58.7(6) ?
    C2 C3 C4 C5 . . . . 54.9(6) ?
    C9 C4 C5 C6 . . . . -0.1(7) ?
    C3 C4 C5 C6 . . . . 178.1(4) ?
    C4 C5 C6 C7 . . . . 1.0(7) ?
    C5 C6 C7 C8 . . . . -1.2(7) ?
    C6 C7 C8 C9 . . . . 0.7(7) ?
    C7 C8 C9 C4 . . . . 0.1(7) ?
    C5 C4 C9 C8 . . . . -0.4(7) ?
    C3 C4 C9 C8 . . . . -178.7(4) ?
    O2 C10 C11 O3 . . . . 8.6(6) ?
    N C10 C11 O3 . . . . -165.6(4) ?
    O3 C12 C13 C14 . . . . 179.9(4) ?
    C17 C12 C13 C14 . . . . -1.2(7) ?
    C12 C13 C14 C15 . . . . -0.5(8) ?
    C13 C14 C15 C16 . . . . 1.5(8) ?
    C14 C15 C16 C17 . . . . -0.7(8) ?
    C15 C16 C17 C12 . . . . -1.0(8) ?
    O3 C12 C17 C16 . . . . -179.0(5) ?
    C13 C12 C17 C16 . . . . 2.0(7) ?
    O1 C1 N C10 . . . . -163.8(4) ?
    S C1 N C10 . . . . 14.6(7) ?
    O1 C1 N C3 . . . . 1.3(5) ?
    S C1 N C3 . . . . 179.7(4) ?
    O2 C10 N C1 . . . . 151.5(5) ?
    C11 C10 N C1 . . . . -34.2(7) ?
    O2 C10 N C3 . . . . -13.1(6) ?
    C11 C10 N C3 . . . . 161.2(4) ?
    C4 C3 N C1 . . . . 126.7(4) ?
    C2 C3 N C1 . . . . 3.0(5) ?
    C4 C3 N C10 . . . . -65.8(5) ?
    C2 C3 N C10 . . . . 170.5(4) ?
    N C1 O1 C2 . . . . -5.5(5) ?
    S C1 O1 C2 . . . . 175.9(4) ?
    C3 C2 O1 C1 . . . . 7.3(5) ?
    C13 C12 O3 C11 . . . . -2.3(7) ?
    C17 C12 O3 C11 . . . . 178.8(4) ?
    C10 C11 O3 C12 . . . . 69.4(5) ?
loop_
    _geom_hbond_atom_site_label_D
    _geom_hbond_atom_site_label_H
    _geom_hbond_atom_site_label_A
    _geom_hbond_site_symmetry_A
    _geom_hbond_distance_DH
    _geom_hbond_distance_HA
    _geom_hbond_distance_DA
    _geom_hbond_angle_DHA
    C5 H5 O2 1_545 0.95 2.29 3.202(6) 162
    C9 H9 O3 1_554 0.95 2.56 3.350(6) 140
    C11 H11b S 4_657 0.99 2.87 3.814(5) 160
    C17 H17 Cg1 1_556 0.95 2.99 3.703(5) 133
    C8 H8 Cg2 1_554 0.95 2.79 3.523(6) 135
