# Supplementary material for: (R)-2-Phen­oxy-1-(4-phenyl-2-sulfan­ylidene-1,3-oxazolidin-3-yl)ethanone
Source: Acta Crystallogr Sect E Struct Rep Online. 2011 Sep 30;67(Pt 10):o2755–6. doi: 10.1107/S160053681103858X (PMC3201535; doi:10.1107/S160053681103858X)
Supplement: Supplementary file 2 [file e-67-o2755-Isup2.hkl]

#
# h,k,l, Fc-squared, Fo-squared, sigma(Fo-squared) and status flag
#
data_I
_shelx_title ' s97 in P -1'
_shelx_refln_list_code          4
_shelx_F_calc_maximum      173.65
_exptl_crystal_F_000       656.00
_reflns_d_resolution_high  0.8409
 
loop_
 _symmetry_equiv_pos_as_xyz
 'x, y, z'
 '-x, y, -z'
 'x+1/2, y+1/2, z'
 '-x+1/2, y+1/2, -z'
 
_cell_length_a    33.5140
_cell_length_b     5.7514
_cell_length_c     7.7172
_cell_angle_alpha  90.000
_cell_angle_beta   93.808
_cell_angle_gamma  90.000
 
_shelx_F_squared_multiplier     1.000
 
loop_
 _refln_index_h
 _refln_index_k
 _refln_index_l
 _refln_F_squared_calc
 _refln_F_squared_meas
 _refln_F_squared_sigma
 _refln_observed_status
   0  -6   0      678.39      683.94     34.58 o
   2  -6   0      215.01      377.95     47.41 o
   4  -6   0       61.84      219.74     41.99 o
   6  -6   0      870.15      896.79     38.89 o
   8  -6   0       79.99       82.31     23.34 o
  10  -6   0       29.27       28.24     18.39 o
  12  -6   0      133.55      135.76     21.07 o
  14  -6   0        4.69       21.56     17.36 o
  16  -6   0      194.73      206.43     23.41 o
  18  -6   0       44.30       54.11     18.37 o
   1  -5   0      814.29     1132.04     33.92 o
   3  -5   0     1967.74     2035.81     61.96 o
   5  -5   0       78.90       59.22     47.85 o
   7  -5   0       19.70        4.94     12.50 o
   9  -5   0        8.59       -2.27     12.66 o
  11  -5   0      111.46       95.17     26.60 o
  13  -5   0       54.97       35.24     15.35 o
  15  -5   0      241.53      273.89     22.91 o
  17  -5   0      487.05      491.33     30.84 o
  19  -5   0      182.06      233.74     22.09 o
  21  -5   0      119.90      142.31     19.07 o
  23  -5   0      112.88      101.47     18.19 o
  25  -5   0      108.40      116.83     18.78 o
  27  -5   0       13.51        9.66     16.00 o
   0  -4   0      674.94      985.92     40.70 o
   2  -4   0      625.31     1033.98     31.21 o
   4  -4   0     1409.64     1547.51     48.27 o
   6  -4   0     1209.67     1243.44     39.76 o
   8  -4   0      164.20      177.49     13.57 o
  10  -4   0       38.04       27.61     10.71 o
  12  -4   0       80.38       70.87     12.27 o
  14  -4   0      163.29      188.51     17.11 o
  16  -4   0      283.83      270.92     19.96 o
  18  -4   0      289.09      334.24     22.14 o
  20  -4   0      132.14      112.48     18.53 o
  22  -4   0      695.76      706.82     33.19 o
  24  -4   0      185.70      240.17     20.62 o
  26  -4   0       77.86       72.90     14.73 o
  28  -4   0       94.77      109.13     19.40 o
  30  -4   0      189.67      230.19     24.78 o
  32  -4   0       64.39       89.25     20.63 o
   1  -3   0      111.41      349.85     20.04 o
   3  -3   0     1524.31     1432.46     45.52 o
   5  -3   0      324.01      336.11     39.28 o
   7  -3   0      387.09      353.68     21.71 o
   9  -3   0     3900.07     3735.11    129.53 o
  11  -3   0      899.43      790.26     32.90 o
  13  -3   0     1139.63     1081.58     42.07 o
  15  -3   0      625.97      618.91     26.65 o
  17  -3   0      169.63      165.74     13.95 o
  19  -3   0      293.60      302.07     18.47 o
  21  -3   0      985.76     1007.88     40.86 o
  23  -3   0     2651.31     2627.19     93.46 o
  25  -3   0     1336.88     1349.04     51.79 o
  27  -3   0      545.04      552.00     33.55 o
  29  -3   0      671.23      695.50     57.58 o
  31  -3   0      229.55      244.01     35.34 o
  33  -3   0      176.76      139.68     31.37 o
  35  -3   0       17.10      -11.92     23.20 o
   0  -2   0     8828.40     9005.27    494.18 o
   2  -2   0     4794.80     5554.91    273.10 o
   4  -2   0     1836.27     1876.83    101.55 o
   6  -2   0     9046.70     8566.55    351.31 o
   8  -2   0     1106.28      976.26     36.29 o
  10  -2   0     1480.05     1299.82     47.89 o
  12  -2   0      285.86      275.32     14.52 o
  14  -2   0       80.19       95.54     14.83 o
  16  -2   0      533.45      521.34     21.03 o
  18  -2   0     1493.71     1304.91     43.73 o
  20  -2   0      510.63      461.77     20.50 o
  22  -2   0      542.00      433.36     19.88 o
  24  -2   0        6.39        6.47      9.93 o
  26  -2   0      119.32      135.20     22.87 o
  28  -2   0      154.75      142.92     25.17 o
  30  -2   0      196.76      246.19     29.89 o
  32  -2   0      705.17      785.01     65.07 o
  34  -2   0      312.04      389.38     47.51 o
  36  -2   0      235.53      280.21     35.24 o
  38  -2   0      126.51      202.18     33.32 o
   5  -1   0     2408.00     2060.66    127.58 o
   7  -1   0    14318.98    12051.27    518.94 o
   9  -1   0    14379.13    12028.30    546.37 o
  11  -1   0     9542.53     8255.74    299.57 o
  13  -1   0     2654.54     2175.12     70.65 o
  15  -1   0     1786.68     1769.43     57.55 o
  17  -1   0     1521.20     1477.99     76.00 o
  19  -1   0     1976.59     2040.62     78.63 o
  21  -1   0      898.96      733.24     44.90 o
  23  -1   0      687.37      622.50     35.64 o
  25  -1   0      205.30      253.08     28.33 o
  27  -1   0       41.56       36.36     19.70 o
  29  -1   0       31.24       36.86     21.71 o
  31  -1   0      172.37      196.13     30.12 o
  33  -1   0       40.46       20.34     23.08 o
  35  -1   0      106.19      113.85     29.24 o
  37  -1   0       29.52       55.75     26.36 o
  39  -1   0       20.70      -11.40     25.45 o
   8   0   0     4297.36     3542.44    238.76 o
  10   0   0      589.78      541.85     50.36 o
  12   0   0       24.91        5.75     14.57 o
  14   0   0     2331.19     2326.52     87.32 o
  16   0   0        1.32      -29.83     30.07 o
  18   0   0     2528.84     2581.54     97.83 o
  20   0   0      694.69      616.33     31.77 o
  22   0   0      612.41      636.69     32.38 o
  24   0   0      381.05      402.14     24.61 o
  26   0   0      351.01      365.73     41.39 o
  28   0   0      179.41      172.66     29.17 o
  30   0   0        0.18      -19.38     30.96 o
  32   0   0      571.97      583.53     50.42 o
  34   0   0      538.04      587.24     52.73 o
  36   0   0        2.32       10.63     27.83 o
  38   0   0      156.47      186.81     36.72 o
   1   1   0      794.31      839.15     54.70 o
   3   1   0     2939.56     2467.18    150.54 o
   5   1   0     2424.06     2120.75    127.85 o
   7   1   0    14339.80    11496.73   1022.32 o
   9   1   0    14340.91    13112.62    815.50 o
  11   1   0     9495.61     8728.99    301.02 o
  13   1   0     2602.52     2300.63     76.77 o
  15   1   0     1722.14     1779.58     58.95 o
  17   1   0     1565.48     1576.32     62.47 o
  19   1   0     2022.04     2060.16     81.04 o
  21   1   0      905.56      769.34     37.71 o
  23   1   0      675.11      639.55     33.79 o
  25   1   0      193.80      236.04     22.15 o
  27   1   0       37.99       43.26     16.52 o
  29   1   0       33.28       24.93     16.09 o
  31   1   0      176.11      155.84     21.74 o
  33   1   0       40.61       29.17     39.79 o
  35   1   0      105.15      137.42     34.88 o
  37   1   0       28.29       -8.18     38.97 o
  39   1   0       21.08       32.24     32.90 o
   0   2   0     8798.95     9046.08    510.22 o
   2   2   0     4803.96     5403.62    330.36 o
   4   2   0     1819.74     1714.28    135.75 o
   6   2   0     8950.29     8911.48    324.82 o
   8   2   0     1136.37      953.94     43.67 o
  10   2   0     1512.33     1337.97     42.46 o
  12   2   0      278.73      253.61     15.79 o
  14   2   0       79.73       85.37      9.93 o
  16   2   0      533.17      518.62     30.31 o
  18   2   0     1495.07     1298.78     47.14 o
  20   2   0      506.14      523.95     23.90 o
  22   2   0      528.92      477.89     23.87 o
  24   2   0        7.16      -15.68     15.68 o
  26   2   0      121.51      158.81     22.75 o
  28   2   0      150.87      216.08     26.58 o
  30   2   0      195.57      212.42     27.33 o
  32   2   0      697.98      795.22     45.66 o
  34   2   0      306.77      340.41     32.28 o
  36   2   0      228.90      251.46     28.73 o
  38   2   0      133.93      158.43     63.97 o
   3   3   0     1511.53     1519.30     63.66 o
   5   3   0      313.64      287.17     25.33 o
   7   3   0      399.49      372.36     23.59 o
   9   3   0     3901.38     3746.05     98.23 o
  11   3   0      878.47      803.19     27.24 o
  13   3   0     1125.80     1074.62     33.77 o
  15   3   0      623.56      562.66     25.76 o
  17   3   0      165.82      150.64     14.96 o
  19   3   0      299.14      261.81     18.88 o
  21   3   0      985.58     1014.33     45.89 o
  23   3   0     2628.82     2608.25     95.28 o
  25   3   0     1327.38     1343.81     57.39 o
  27   3   0      552.58      631.47     36.97 o
  29   3   0      672.73      692.78     40.44 o
  31   3   0      231.88      245.53     27.27 o
  33   3   0      178.02      206.41     26.91 o
  35   3   0       17.28        2.96     20.69 o
   0   4   0      643.88      832.85    105.84 o
   2   4   0      613.30      842.58     67.75 o
   4   4   0     1396.13     1650.66     54.87 o
   6   4   0     1227.02     1261.54     45.86 o
   8   4   0      174.76      172.34     23.11 o
  10   4   0       40.43       38.05     14.74 o
  12   4   0       84.89       80.85     15.61 o
  14   4   0      159.21      175.87     19.13 o
  16   4   0      280.68      257.22     21.69 o
  18   4   0      288.54      304.03     28.75 o
  20   4   0      128.94      157.89     24.28 o
  22   4   0      686.01      694.20     40.60 o
  24   4   0      179.40      236.65     28.06 o
  26   4   0       81.75       95.24     24.91 o
  28   4   0       95.57      103.06     24.70 o
  30   4   0      187.23      206.71     28.93 o
  32   4   0       62.65       80.00     24.90 o
   1   5   0      815.45     1055.35    125.38 o
   3   5   0     1968.44     2054.29     97.84 o
   5   5   0       80.38      -68.08     68.08 o
   7   5   0       21.93        7.49     20.22 o
   9   5   0        7.08       17.18     19.88 o
  11   5   0      106.80       88.87     20.39 o
  13   5   0       50.40       25.91     18.81 o
  15   5   0      249.81      235.97     36.52 o
  17   5   0      481.93      476.10     32.09 o
  19   5   0      178.22      189.13     29.02 o
  21   5   0      125.78      119.22     27.36 o
  23   5   0      108.83       86.21     26.91 o
  25   5   0      103.10      112.88     27.77 o
  27   5   0       13.98       31.88     25.50 o
   0   6   0      679.34      597.74     95.98 o
   2   6   0      221.27      291.92     78.06 o
   4   6   0       66.22      145.92     65.00 o
   6   6   0      864.02      917.32     86.65 o
   8   6   0       77.64      163.08    100.63 o
  10   6   0       29.00       15.73     23.33 o
  12   6   0      132.86      170.73     38.77 o
  14   6   0        5.19       21.45     23.88 o
  16   6   0      194.93      180.96     29.09 o
  18   6   0       43.72       -4.56     23.37 o
 -18  -6   1       62.90       51.45     17.56 o
 -16  -6   1       11.99       13.98     16.53 o
 -14  -6   1      236.90      283.80     28.78 o
 -12  -6   1      263.73      314.88     32.69 o
 -10  -6   1      436.16      473.97     30.12 o
  -8  -6   1       23.22       63.41     20.44 o
  -6  -6   1      586.83      657.98     32.55 o
  -4  -6   1      222.02      388.93     24.78 o
  -2  -6   1      442.00      529.92     39.60 o
   0  -6   1      299.17      497.43     27.20 o
   2  -6   1      725.63      760.31     33.72 o
   4  -6   1      363.72      429.54     39.67 o
   6  -6   1       56.44       46.64     16.40 o
   8  -6   1       13.10       19.97     15.44 o
  10  -6   1      141.94      156.85     19.57 o
  12  -6   1       11.09       40.92     18.71 o
  14  -6   1       58.67       33.30     18.11 o
  16  -6   1      260.77      266.81     25.75 o
  18  -6   1        7.50        3.97     17.27 o
 -27  -5   1      133.69      135.89     31.09 o
 -25  -5   1      112.99      113.64     21.87 o
 -23  -5   1       98.73       94.83     16.54 o
 -21  -5   1      236.31      274.33     21.71 o
 -19  -5   1       24.30       14.79     13.99 o
 -17  -5   1       46.84       34.78     16.28 o
 -15  -5   1      194.96      168.29     18.83 o
 -13  -5   1       41.77       55.15     15.49 o
 -11  -5   1       94.25       66.76     15.47 o
  -9  -5   1      113.74       83.66     15.96 o
  -7  -5   1       21.98       34.06     12.84 o
  -5  -5   1      115.60      163.05     42.76 o
  -3  -5   1     1372.37     1558.09     78.37 o
  -1  -5   1      698.30     1118.04     37.77 o
   1  -5   1     1359.08     1484.47     42.03 o
   3  -5   1      386.52      429.02     25.63 o
   5  -5   1       45.42       59.11     28.92 o
   7  -5   1      246.51      292.38     19.27 o
   9  -5   1      495.60      493.94     29.84 o
  11  -5   1     1027.93     1080.24     43.10 o
  13  -5   1     1306.22     1330.78     55.75 o
  15  -5   1      438.04      372.24     26.24 o
  17  -5   1       29.46       11.65     15.29 o
  19  -5   1       58.22       42.87     18.99 o
  21  -5   1       72.45       91.63     18.06 o
  23  -5   1        4.25      -14.94     14.94 o
  25  -5   1       63.78       94.14     23.66 o
 -32  -4   1        6.85      -14.66     20.09 o
 -30  -4   1      252.38      279.53     36.07 o
 -28  -4   1       74.12      109.66     18.59 o
 -26  -4   1      343.68      383.45     27.41 o
 -24  -4   1      445.17      481.24     30.23 o
 -22  -4   1      141.04      107.62     17.57 o
 -20  -4   1       94.99      103.06     14.42 o
 -18  -4   1      169.95      168.93     16.47 o
 -16  -4   1      141.33      154.27     16.01 o
 -14  -4   1      251.15      261.81     19.10 o
 -12  -4   1     1042.29      964.48     39.16 o
 -10  -4   1      849.44      822.52     31.78 o
  -8  -4   1     1010.69      943.81     35.62 o
  -6  -4   1      471.76      558.80     25.21 o
  -4  -4   1      426.39      423.15     19.39 o
  -2  -4   1       90.91      368.53     37.99 o
   0  -4   1      751.82      749.28     32.07 o
   2  -4   1      505.52      591.17     23.86 o
   4  -4   1     1067.55     1084.20     31.46 o
   6  -4   1      197.04      167.09     14.16 o
   8  -4   1       38.29       31.71      9.87 o
  10  -4   1      140.91      146.33     13.53 o
  12  -4   1      543.85      482.50     24.08 o
  14  -4   1       98.08      100.45     14.29 o
  16  -4   1      524.07      479.06     27.16 o
  18  -4   1      613.52      587.67     30.56 o
  20  -4   1     1033.33     1098.71     45.88 o
  22  -4   1     1338.90     1356.75     61.29 o
  24  -4   1       10.91        1.77     14.03 o
  26  -4   1      229.34      261.81     23.01 o
  28  -4   1      150.16      149.15     19.68 o
  30  -4   1      125.15      143.49     19.39 o
 -35  -3   1       89.28      120.18     28.08 o
 -33  -3   1      106.95      148.31     28.31 o
 -31  -3   1      168.26      218.12     29.82 o
 -29  -3   1      205.04      202.55     29.63 o
 -27  -3   1       75.09       97.67     23.47 o
 -25  -3   1      507.47      543.50     43.79 o
 -23  -3   1      617.29      640.20     28.20 o
 -21  -3   1     1236.60     1166.91     39.13 o
 -19  -3   1      658.29      609.18     23.57 o
 -17  -3   1      443.63      410.03     17.79 o
 -15  -3   1      197.27      213.78     16.91 o
 -13  -3   1       13.34       10.33      7.39 o
 -11  -3   1       61.42       68.67     10.41 o
  -9  -3   1     4099.78     3855.33    115.91 o
  -7  -3   1     1088.36      994.66     34.94 o
  -5  -3   1      555.58      657.31     25.21 o
  -3  -3   1      862.68      982.61     38.99 o
  -1  -3   1      448.05      559.08     24.58 o
   1  -3   1      560.43      723.01     30.59 o
   3  -3   1     5210.11     5170.11    127.41 o
   5  -3   1     1895.69     1893.28     49.08 o
   7  -3   1      238.80      294.80     13.02 o
   9  -3   1     2679.13     2510.37     88.29 o
  11  -3   1      502.65      420.75     22.10 o
  13  -3   1      494.35      401.90     21.75 o
  15  -3   1      275.39      267.40     18.62 o
  17  -3   1      365.32      363.47     22.96 o
  19  -3   1      574.83      598.06     28.36 o
  21  -3   1      276.85      316.15     21.79 o
  23  -3   1      260.21      294.49     21.88 o
  25  -3   1      400.18      382.71     26.08 o
  27  -3   1      442.10      514.18     27.52 o
  29  -3   1      165.82      185.73     19.29 o
  31  -3   1      147.74      197.99     19.90 o
  33  -3   1      220.85      252.25     26.85 o
  35  -3   1      170.88      181.32     38.04 o
 -38  -2   1      234.70      374.10     38.34 o
 -36  -2   1       31.76       27.53     20.96 o
 -34  -2   1       44.73        2.22     20.10 o
 -32  -2   1      119.62      102.05     24.29 o
 -30  -2   1       45.69       50.79     20.69 o
 -28  -2   1      104.76      116.43     22.38 o
 -26  -2   1     1072.47     1082.04     45.97 o
 -24  -2   1     1758.56     1733.12     67.45 o
 -22  -2   1       20.88       30.40     15.46 o
 -20  -2   1     1326.31     1215.78     49.08 o
 -18  -2   1     2377.35     2273.21     85.59 o
 -16  -2   1     5424.39     5033.30    178.44 o
 -14  -2   1     2255.62     1893.32     85.12 o
 -12  -2   1     2010.97     1666.00     61.74 o
 -10  -2   1     1522.64     1296.35     48.27 o
  -8  -2   1     2685.36     2604.65     94.34 o
  -6  -2   1      104.10      122.46     10.54 o
  -4  -2   1     1529.99     1539.79     70.30 o
  -2  -2   1     3174.93     2988.27    103.54 o
   0  -2   1      527.60      582.88     29.14 o
   2  -2   1       71.68       84.67      9.98 o
   4  -2   1       34.37       38.82     17.01 o
   6  -2   1     2440.05     2547.10     83.93 o
   8  -2   1      598.90      502.09     22.42 o
  10  -2   1      289.71      267.96     15.78 o
  12  -2   1     1079.48     1001.91     39.13 o
  14  -2   1      694.95      661.94     28.68 o
  16  -2   1      428.22      340.83     18.45 o
  18  -2   1        5.00       -3.18      7.93 o
  20  -2   1      818.34      824.25     31.44 o
  22  -2   1      997.68      960.58     35.81 o
  24  -2   1     3629.04     3662.14    114.66 o
  26  -2   1      508.04      470.45     24.22 o
  28  -2   1      372.53      424.17     23.10 o
  30  -2   1      150.58      135.17     29.25 o
  32  -2   1      162.03      174.48     40.92 o
  34  -2   1       82.36      108.05     41.32 o
  36  -2   1      122.28      183.29     41.48 o
 -39  -1   1      150.43      227.15     34.95 o
 -37  -1   1      133.75      191.24     32.50 o
 -35  -1   1       47.99       58.34     25.71 o
 -33  -1   1      350.17      414.09     39.56 o
 -31  -1   1       80.94      102.31     24.49 o
 -29  -1   1      522.77      601.70     42.77 o
 -27  -1   1     2194.51     2280.45     88.06 o
 -25  -1   1      959.64      965.78     41.96 o
 -23  -1   1        8.43       -4.43      9.09 o
 -21  -1   1     1342.05     1264.59     65.37 o
 -19  -1   1      341.09      376.95     53.24 o
 -17  -1   1       17.89        9.55     11.16 o
 -15  -1   1     1916.43     1752.07     86.47 o
 -13  -1   1      505.93      421.42     26.78 o
 -11  -1   1      857.62      675.05     37.83 o
  -9  -1   1     7409.29     6177.30    276.97 o
  -7  -1   1    10162.33     8404.98    377.97 o
  -5  -1   1     2956.66     2533.11    156.71 o
  -3  -1   1    30004.59    27570.62   1621.31 o
   1  -1   1    12299.73    13427.08    811.62 o
   3  -1   1     5425.28     6334.24    258.30 o
   5  -1   1     3835.50     4157.91    221.13 o
   7  -1   1     4044.44     4185.27    164.13 o
   9  -1   1      518.45      523.50     66.03 o
  11  -1   1      235.18      264.89     13.71 o
  13  -1   1     1966.47     1894.46     64.73 o
  15  -1   1      546.86      453.16     38.54 o
  17  -1   1      855.25      734.97     28.97 o
  19  -1   1       13.70        1.95      7.78 o
  21  -1   1      956.27      915.11     34.52 o
  23  -1   1      276.42      284.21     22.38 o
  25  -1   1      334.04      351.28     26.94 o
  27  -1   1      239.55      204.76     23.34 o
  29  -1   1       54.80       63.66     17.60 o
  31  -1   1      137.22      116.49     20.34 o
  33  -1   1       24.04        1.35     24.98 o
  35  -1   1      123.10      182.56     35.75 o
  37  -1   1       87.43       90.02     32.10 o
 -38   0   1        9.22       12.95     28.08 o
 -36   0   1      413.88      482.75    121.18 o
 -34   0   1      115.29      168.05     31.93 o
 -32   0   1      102.26       90.69     27.94 o
 -30   0   1       68.63       60.79     24.73 o
 -28   0   1        2.16      -11.98     11.98 o
 -26   0   1       54.07       32.84     13.47 o
 -24   0   1       37.75       57.50     12.64 o
 -22   0   1      707.72      678.17     37.89 o
 -20   0   1     5100.44     5001.95    228.67 o
 -18   0   1       10.70       -1.00     14.66 o
 -16   0   1     2214.52     1898.56     91.96 o
 -14   0   1     8095.04     7679.71    343.48 o
 -12   0   1      586.53      499.13     30.66 o
 -10   0   1     2955.81     2546.50    117.60 o
  -8   0   1     1453.73     1253.97     60.79 o
  -6   0   1    10612.11     9663.55    578.84 o
  -4   0   1      900.33      854.67     56.44 o
  -2   0   1      774.02      989.21     44.96 o
   0   0   1     4138.23     7275.79    357.23 o
   2   0   1    10819.16    10723.50    453.07 o
   4   0   1     2148.39     1572.51     68.33 o
   8   0   1     4548.16     4004.25    268.89 o
  10   0   1      419.30      395.97     41.69 o
  12   0   1      419.46      483.21     32.33 o
  14   0   1     6331.78     6373.40    230.70 o
  16   0   1     8028.93     8347.72    300.42 o
  18   0   1      742.01      856.22     40.63 o
  20   0   1        4.24       18.57     12.65 o
  22   0   1      108.81      110.12     18.00 o
  24   0   1        0.33       -0.16     13.67 o
  26   0   1      367.86      423.10     36.40 o
  28   0   1      475.84      550.51     34.81 o
  30   0   1       26.31       18.42     17.33 o
  32   0   1      284.67      365.33     30.25 o
  34   0   1      633.61      644.40     55.59 o
  36   0   1       34.26       75.02     33.06 o
  38   0   1       46.86       46.09     33.37 o
 -39   1   1      147.90      164.69     38.73 o
 -37   1   1      130.81      175.71     37.72 o
 -35   1   1       48.40       66.79     34.15 o
 -33   1   1      334.62      367.97     42.73 o
 -31   1   1       78.05       89.06     28.15 o
 -29   1   1      533.87      567.98     47.37 o
 -27   1   1     2198.94     2265.34     90.91 o
 -25   1   1      963.67      969.25     61.64 o
 -23   1   1        9.51       -6.58     17.36 o
 -21   1   1     1322.40     1277.95     69.05 o
 -19   1   1      335.09      405.53     28.52 o
 -17   1   1       21.00       12.90      6.49 o
 -15   1   1     1922.58     1836.63     59.57 o
 -13   1   1      508.59      429.67     18.50 o
 -11   1   1      856.00      723.98     46.09 o
  -9   1   1     7388.98     6248.03    278.00 o
  -7   1   1    10159.95     8664.52    402.04 o
  -5   1   1     2933.44     2573.11    117.43 o
  -3   1   1    30153.53    26928.36   1621.18 o
   1   1   1    12150.57    13794.37    811.66 o
   3   1   1     5529.10     6489.55    383.23 o
   5   1   1     3809.38     3803.64    292.91 o
   7   1   1     4042.85     3876.95    259.97 o
   9   1   1      483.44      490.75     44.50 o
  11   1   1      255.36      272.80     16.83 o
  13   1   1     2021.36     2106.59     66.10 o
  15   1   1      549.80      462.30     21.27 o
  17   1   1      863.15      805.19     30.78 o
  19   1   1       14.15       15.17     10.28 o
  21   1   1      952.55      967.50     36.53 o
  23   1   1      277.17      325.46     26.88 o
  25   1   1      330.69      407.59     30.79 o
  27   1   1      235.50      273.32     36.87 o
  29   1   1       51.32       41.08     19.79 o
  31   1   1      142.15      153.75     23.78 o
  33   1   1       26.19       16.86     20.36 o
  35   1   1      130.89      158.48     32.56 o
  37   1   1       91.04       76.11     24.25 o
 -38   2   1      229.77      289.77     46.72 o
 -36   2   1       32.80       28.04     31.14 o
 -34   2   1       45.84       52.52     31.73 o
 -32   2   1      119.69      128.50     68.49 o
 -30   2   1       45.03       48.37     17.29 o
 -28   2   1      103.69      122.86     19.84 o
 -26   2   1     1063.44     1042.35     50.15 o
 -24   2   1     1773.34     1659.62     71.45 o
 -22   2   1       21.42        6.41      9.20 o
 -20   2   1     1304.06     1194.24     44.58 o
 -18   2   1     2373.39     2265.08     76.10 o
 -16   2   1     5386.99     4871.24    156.02 o
 -14   2   1     2247.44     1949.45     59.48 o
 -12   2   1     1985.96     1717.29     52.62 o
 -10   2   1     1575.07     1283.92     41.45 o
  -8   2   1     2761.61     2667.87     77.94 o
  -6   2   1       90.39       98.79     13.12 o
  -4   2   1     1555.55     1620.84    134.52 o
  -2   2   1     3191.08     3109.71    118.56 o
   0   2   1      518.10      624.63     27.15 o
   2   2   1       74.18       75.47     37.99 o
   4   2   1       35.57       29.69      9.85 o
   6   2   1     2440.65     2495.52     81.81 o
   8   2   1      589.23      503.91     22.71 o
  10   2   1      301.24      277.53     15.40 o
  12   2   1     1088.69     1012.06     30.93 o
  14   2   1      719.34      690.64     20.78 o
  16   2   1      422.49      325.42     16.11 o
  18   2   1        5.15        1.25      6.58 o
  20   2   1      792.26      814.49     29.08 o
  22   2   1      980.26      928.76     38.51 o
  24   2   1     3702.44     3584.61    141.87 o
  26   2   1      516.91      557.58     54.69 o
  28   2   1      358.66      345.72     33.77 o
  30   2   1      148.62      109.84     26.38 o
  32   2   1      158.24      144.37     27.04 o
  34   2   1       85.71       76.32     24.91 o
  36   2   1      123.05      155.64     28.28 o
 -35   3   1       90.98      128.04     22.27 o
 -33   3   1      101.67      128.02     22.21 o
 -31   3   1      159.17      167.89     23.16 o
 -29   3   1      204.11      221.12     24.19 o
 -27   3   1       68.72       73.41     19.53 o
 -25   3   1      491.02      498.53     32.04 o
 -23   3   1      619.75      626.56     35.06 o
 -21   3   1     1254.20     1230.86     50.33 o
 -19   3   1      667.87      672.87     32.96 o
 -17   3   1      450.00      412.46     26.11 o
 -15   3   1      200.77      227.34     20.56 o
 -13   3   1       12.84       17.93     13.58 o
 -11   3   1       62.26       62.85     14.62 o
  -9   3   1     4093.93     3853.81    128.70 o
  -7   3   1     1070.99     1071.35     36.21 o
  -5   3   1      543.82      708.70     27.63 o
  -3   3   1      850.83      999.31     48.95 o
  -1   3   1      452.69      317.52     71.28 o
   1   3   1      584.15      602.54     81.41 o
   3   3   1     5250.82     5507.43    196.23 o
   5   3   1     1945.19     1942.36    114.97 o
   7   3   1      247.92      311.80     24.27 o
   9   3   1     2650.93     2457.85     68.46 o
  11   3   1      489.27      462.87     19.77 o
  13   3   1      505.45      419.61     19.04 o
  15   3   1      282.68      262.74     15.91 o
  17   3   1      373.23      382.50     19.13 o
  19   3   1      579.45      562.08     28.01 o
  21   3   1      273.80      278.38     26.43 o
  23   3   1      260.99      305.89     27.98 o
  25   3   1      396.71      455.65     33.05 o
  27   3   1      433.07      438.98     34.07 o
  29   3   1      165.95      185.57     25.97 o
  31   3   1      154.29      179.96     26.67 o
  33   3   1      229.35      176.23     27.87 o
  35   3   1      178.49      199.07     29.42 o
 -32   4   1        7.06        5.35     20.57 o
 -30   4   1      253.75      279.84     29.28 o
 -28   4   1       74.90       46.95     22.16 o
 -26   4   1      343.39      329.30     30.70 o
 -24   4   1      437.17      471.52     34.35 o
 -22   4   1      135.17      126.67     22.55 o
 -20   4   1       92.94       75.24     21.01 o
 -18   4   1      170.12      146.08     22.98 o
 -16   4   1      146.23      133.05     21.52 o
 -14   4   1      242.15      248.63     25.11 o
 -12   4   1     1058.54      899.85     43.13 o
 -10   4   1      856.39      814.54     46.92 o
  -8   4   1     1003.71      982.59     51.60 o
  -6   4   1      479.04      647.04     28.71 o
  -4   4   1      433.06      434.75     29.85 o
  -2   4   1       95.16      397.14     51.04 o
   0   4   1      766.33      801.84     84.12 o
   2   4   1      506.50      484.78     38.58 o
   4   4   1     1063.87     1112.39     47.32 o
   6   4   1      197.29      200.23     26.06 o
   8   4   1       39.12       29.39     15.31 o
  10   4   1      147.06      141.76     18.37 o
  12   4   1      557.35      540.76     28.10 o
  14   4   1       92.93       88.53     17.21 o
  16   4   1      513.95      494.87     28.59 o
  18   4   1      595.62      591.97     31.22 o
  20   4   1     1026.85     1005.34     42.21 o
  22   4   1     1359.47     1290.35     59.09 o
  24   4   1       12.92       11.17     21.17 o
  26   4   1      237.96      303.70     31.79 o
  28   4   1      154.34      164.47     27.99 o
  30   4   1      121.83      130.90     27.41 o
 -27   5   1      136.89      185.70     31.35 o
 -25   5   1      112.02       78.61     25.94 o
 -23   5   1       99.11       86.38     25.27 o
 -21   5   1      238.41      191.08     28.55 o
 -19   5   1       22.87       21.86     22.51 o
 -17   5   1       49.12        0.25     21.31 o
 -15   5   1      195.94      144.68     37.33 o
 -13   5   1       42.75       12.49     17.90 o
 -11   5   1       94.27       73.11     19.16 o
  -9   5   1      114.17      104.50     19.92 o
  -7   5   1       22.35       30.88     17.93 o
  -5   5   1      121.38      321.40    291.68 o
  -3   5   1     1354.44     1578.16     79.38 o
  -1   5   1      711.76     1003.91     60.57 o
   1   5   1     1392.36     1506.14    101.20 o
   3   5   1      371.64      583.76    270.17 o
   5   5   1       52.01      136.78    204.67 o
   7   5   1      241.92      253.33     27.90 o
   9   5   1      485.30      543.83     43.55 o
  11   5   1     1023.97     1161.64     51.97 o
  13   5   1     1304.09     1345.75     64.29 o
  15   5   1      442.67      451.56     39.35 o
  17   5   1       29.97       47.74     19.98 o
  19   5   1       58.38       35.44     19.78 o
  21   5   1       72.03       69.14     20.92 o
  23   5   1        4.44        6.24     24.53 o
  25   5   1       62.92       74.36     27.54 o
 -18   6   1       63.63       27.24     31.14 o
 -16   6   1       10.04        7.86     22.67 o
 -14   6   1      233.15      249.42     30.52 o
 -12   6   1      265.85      274.07     40.01 o
 -10   6   1      439.90      405.70     52.67 o
  -8   6   1       23.60       76.97     37.59 o
  -6   6   1      598.63      624.16     77.48 o
  -4   6   1      230.11      260.97     80.66 o
  -2   6   1      431.67      342.08     69.61 o
   0   6   1      292.84      313.28     80.73 o
   2   6   1      726.80      675.86     71.19 o
   4   6   1      362.57      392.89    121.39 o
   6   6   1       57.06       51.77    104.08 o
   8   6   1       13.07       35.88     63.88 o
  10   6   1      141.55      161.73     32.17 o
  12   6   1       12.33       21.55     23.76 o
  14   6   1       58.94       76.59     25.52 o
  16   6   1      257.14      270.19     32.34 o
  18   6   1        6.16        8.24     24.10 o
 -16  -6   2      130.87      133.52     25.59 o
 -14  -6   2       34.19       38.55     16.98 o
 -12  -6   2       68.15       75.92     18.74 o
 -10  -6   2       83.47       83.62     20.22 o
  -8  -6   2      224.66      212.88     22.78 o
  -6  -6   2        3.22       32.01     16.41 o
  -4  -6   2       55.07       65.16     25.67 o
  -2  -6   2      185.98      355.49     78.95 o
   0  -6   2      574.21      668.66     58.64 o
   2  -6   2      615.58      675.36     31.84 o
   4  -6   2      193.51      290.21     22.24 o
   6  -6   2      215.54      269.34     81.82 o
   8  -6   2      103.54      111.21     18.37 o
  10  -6   2      225.31      305.43     31.37 o
  12  -6   2        4.16       10.40     16.47 o
  14  -6   2       31.06       30.68     18.57 o
  16  -6   2       88.21       82.39     20.69 o
 -25  -5   2      104.98       77.11     20.26 o
 -23  -5   2       10.37       -6.40     16.30 o
 -21  -5   2       93.37       93.24     20.58 o
 -19  -5   2       50.14       53.01     14.82 o
 -17  -5   2      202.00      187.31     19.22 o
 -15  -5   2      320.92      341.83     23.79 o
 -13  -5   2      357.62      381.82     24.56 o
 -11  -5   2      480.77      495.73     27.83 o
  -9  -5   2      604.13      636.36     32.85 o
  -7  -5   2      776.90      800.49     37.55 o
  -5  -5   2      276.93      438.69     29.68 o
  -3  -5   2      239.28      373.95     22.32 o
  -1  -5   2      494.96      694.51     57.07 o
   1  -5   2     1336.74     1351.42     48.79 o
   3  -5   2      286.48      294.29     22.29 o
   5  -5   2       58.31       90.41     19.89 o
   7  -5   2      130.38       96.02     11.46 o
   9  -5   2       78.24       59.70     15.15 o
  11  -5   2      173.78      211.35     22.93 o
  13  -5   2      197.53      234.09     20.54 o
  15  -5   2       91.19       95.85     21.96 o
  17  -5   2      144.37      171.29     22.92 o
  19  -5   2      100.32       87.66     22.34 o
  21  -5   2       35.10       38.61     17.35 o
  23  -5   2      106.80      129.90     20.99 o
  25  -5   2       37.51       28.30     18.42 o
 -30  -4   2      521.27      554.18     50.27 o
 -28  -4   2      772.22      736.19     58.45 o
 -26  -4   2      444.17      453.59     43.01 o
 -24  -4   2      462.03      502.10     26.35 o
 -22  -4   2      277.05      303.42     21.35 o
 -20  -4   2      280.06      291.45     20.42 o
 -18  -4   2      752.27      646.11     26.07 o
 -16  -4   2      431.18      443.70     20.66 o
 -14  -4   2      637.17      601.12     24.70 o
 -12  -4   2        0.57       -9.48      9.48 o
 -10  -4   2      126.76      104.84     12.40 o
  -8  -4   2      283.48      297.56     17.73 o
  -6  -4   2      227.37      290.11     43.48 o
  -4  -4   2      894.82      929.84     36.85 o
  -2  -4   2     1092.62     1115.09     35.97 o
   0  -4   2      254.87      382.79     42.18 o
   2  -4   2      348.86      518.05     24.15 o
   4  -4   2      651.11      710.18     22.87 o
   6  -4   2      461.48      491.36     18.19 o
   8  -4   2      951.83      892.28     27.48 o
  10  -4   2      593.25      569.48     23.71 o
  12  -4   2      349.23      357.13     21.46 o
  14  -4   2      195.75      192.59     17.85 o
  16  -4   2      140.91      139.52     21.92 o
  18  -4   2      568.77      539.10     30.25 o
  20  -4   2      232.63      276.63     23.70 o
  22  -4   2      609.01      568.81     37.06 o
  24  -4   2      241.57      273.35     24.59 o
  26  -4   2      186.23      167.87     21.89 o
  28  -4   2        5.23       -0.06     15.90 o
  30  -4   2       22.21       -2.65     28.02 o
 -35  -3   2       94.10      146.43     26.85 o
 -33  -3   2       59.39       66.39     20.87 o
 -31  -3   2      439.86      500.94     41.41 o
 -29  -3   2      437.89      490.71     40.55 o
 -27  -3   2      650.97      661.55     36.92 o
 -25  -3   2      379.57      351.98     25.66 o
 -23  -3   2      912.66      901.04     46.04 o
 -21  -3   2       61.32       70.09     23.79 o
 -19  -3   2      304.65      292.50     22.67 o
 -17  -3   2      285.02      282.12     22.12 o
 -15  -3   2      983.69      873.49     30.77 o
 -13  -3   2     1211.79     1001.10     40.55 o
 -11  -3   2       21.37       25.55      9.49 o
  -9  -3   2     1805.52     1665.46     61.96 o
  -7  -3   2     1010.58      903.17     38.62 o
  -5  -3   2      891.82     1055.15     49.34 o
  -3  -3   2     2321.39     2473.22     97.07 o
  -1  -3   2     1184.42     1507.87     52.34 o
   1  -3   2     2106.83     2121.68     84.06 o
   3  -3   2      462.42      483.87     20.07 o
   5  -3   2      163.65      238.85     10.83 o
   7  -3   2      291.27      275.97     12.36 o
   9  -3   2      148.55      160.27     10.30 o
  11  -3   2       66.05       61.76     14.47 o
  13  -3   2       48.38       42.06     11.72 o
  15  -3   2      203.35      220.00     17.83 o
  17  -3   2       43.95       45.35     13.32 o
  19  -3   2      775.29      728.42     35.73 o
  21  -3   2      419.98      440.71     47.05 o
  23  -3   2      133.22      157.96     31.80 o
  25  -3   2     2012.59     2213.64     89.01 o
  27  -3   2      134.60      183.31     20.99 o
  29  -3   2      391.40      463.96     30.57 o
  31  -3   2      142.16      141.78     20.83 o
  33  -3   2      249.42      347.84     27.44 o
 -36  -2   2       70.42       43.22     21.26 o
 -34  -2   2       41.04        8.13     41.73 o
 -32  -2   2       13.20        7.67     16.91 o
 -30  -2   2      294.78      306.47     57.58 o
 -28  -2   2      221.82      231.69     27.95 o
 -26  -2   2      387.68      394.09     32.13 o
 -24  -2   2     2828.72     2768.33    135.37 o
 -22  -2   2     2180.06     2150.13    105.93 o
 -20  -2   2       12.27        5.97     13.71 o
 -18  -2   2      274.86      267.95     29.43 o
 -16  -2   2       22.30        8.65     16.67 o
 -14  -2   2       54.06       35.41      9.64 o
 -12  -2   2     1173.92     1139.37     53.15 o
 -10  -2   2      546.13      522.20     22.43 o
  -8  -2   2     4562.13     4431.72    158.00 o
  -6  -2   2     2959.52     2916.49    103.84 o
  -4  -2   2     2430.18     2375.05     86.22 o
  -2  -2   2     1172.16     1325.93     49.11 o
   0  -2   2      286.46      397.11     34.75 o
   2  -2   2      830.15      896.36     33.80 o
   4  -2   2     2016.88     1911.61     67.09 o
   6  -2   2     1234.00     1164.95     50.59 o
   8  -2   2      987.23      915.74     27.23 o
  10  -2   2      805.19      818.92     25.22 o
  12  -2   2      845.94      851.89     37.68 o
  14  -2   2      414.96      401.92     21.44 o
  16  -2   2      392.57      364.54     21.41 o
  18  -2   2     1582.05     1500.27     57.75 o
  20  -2   2      667.01      630.85     30.32 o
  22  -2   2       99.70      115.87     14.42 o
  24  -2   2     1745.97     1772.16     62.47 o
  26  -2   2      212.76      210.31     19.69 o
  28  -2   2      330.31      348.30     24.50 o
  30  -2   2       99.16       74.57     16.70 o
  32  -2   2      196.57      239.82     21.97 o
  34  -2   2      111.81      120.99     20.52 o
  36  -2   2      320.19      459.11     31.31 o
 -37  -1   2       92.92       69.38     25.95 o
 -35  -1   2        4.64       43.70     41.51 o
 -33  -1   2      458.39      551.21     76.16 o
 -31  -1   2      665.12      711.48     83.10 o
 -29  -1   2      146.42      140.82     42.83 o
 -27  -1   2      378.99      383.62     32.29 o
 -25  -1   2      406.89      445.74     32.95 o
 -23  -1   2      154.16      192.33     29.20 o
 -21  -1   2      366.48      470.73     33.40 o
 -19  -1   2      792.19      714.75     43.65 o
 -17  -1   2      760.13      671.06     41.31 o
 -15  -1   2     1033.40      878.21     52.58 o
 -13  -1   2     1855.73     1613.78     80.14 o
 -11  -1   2     2970.02     2591.92    122.29 o
  -9  -1   2      553.04      483.58     30.24 o
  -7  -1   2      119.25      119.12     14.45 o
  -5  -1   2    16181.77    15881.56    986.04 o
  -3  -1   2     3181.44     3522.71    220.22 o
  -1  -1   2      606.10      948.87     69.86 o
   1  -1   2    17414.43    20111.74   1175.85 o
   3  -1   2      768.79      974.90     64.70 o
   5  -1   2      262.74      298.20     17.82 o
   7  -1   2     1534.26     1597.08     64.50 o
   9  -1   2      572.92      646.92     29.81 o
  11  -1   2      216.94      215.71     18.36 o
  13  -1   2      709.05      851.79     35.06 o
  15  -1   2      920.03      907.17     38.79 o
  17  -1   2      166.53      190.99     21.07 o
  19  -1   2      166.06      182.08     25.81 o
  21  -1   2      427.27      435.16     25.38 o
  23  -1   2      525.37      527.32     28.54 o
  25  -1   2      530.14      528.94     27.72 o
  27  -1   2     1083.09     1095.42     43.43 o
  29  -1   2     1004.22      999.33     41.81 o
  31  -1   2     1085.79     1121.20     47.64 o
  33  -1   2      433.91      501.08     49.93 o
  35  -1   2      241.38      259.37     30.18 o
  37  -1   2      232.90      337.98     47.28 o
 -38   0   2        3.94        2.33     38.35 o
 -36   0   2       49.01       38.87     25.95 o
 -34   0   2      162.90      237.35     34.59 o
 -32   0   2      812.21      962.38     92.37 o
 -30   0   2      137.59      133.51     45.30 o
 -28   0   2      104.63      107.97     46.96 o
 -26   0   2       26.96        8.74     16.63 o
 -24   0   2      331.46      339.59     30.50 o
 -22   0   2     1528.73     1459.03     76.31 o
 -20   0   2      224.69      204.56     33.40 o
 -18   0   2        0.23       -2.65     14.36 o
 -16   0   2       46.35        0.06     13.95 o
 -14   0   2        0.08      -11.75     11.75 o
 -12   0   2     2564.62     2243.15    106.63 o
 -10   0   2      544.73      441.36     29.06 o
  -8   0   2      375.59      311.60     23.39 o
  -6   0   2     4087.47     4482.13    274.60 o
  -4   0   2     1471.15     1786.20    115.25 o
  -2   0   2    27528.74    45658.45   2715.98 o
   0   0   2     7791.80    13701.94    579.18 o
   2   0   2     2157.55     2537.99    112.12 o
   4   0   2       10.99        9.71      7.12 o
   6   0   2     1172.11     1041.59     48.72 o
   8   0   2      249.69      261.02     30.59 o
  10   0   2     2686.49     2383.33    190.03 o
  12   0   2      103.29       64.24     12.24 o
  14   0   2     1099.40      896.49     33.58 o
  16   0   2     1890.40     1758.50     59.04 o
  18   0   2      505.09      432.88     21.77 o
  20   0   2      629.84      548.69     25.36 o
  22   0   2     1035.80     1072.12     40.92 o
  24   0   2      911.17      948.63     50.97 o
  26   0   2      314.32      310.24     22.51 o
  28   0   2       52.50       66.91     16.39 o
  30   0   2      166.10       72.44     44.41 o
  32   0   2        5.67       -3.10     20.15 o
  34   0   2      589.60      630.69     51.07 o
  36   0   2      305.04      374.86     35.18 o
  38   0   2      614.93      760.83     53.47 o
 -37   1   2       95.45       84.40     31.68 o
 -35   1   2        5.78       -5.77     25.76 o
 -33   1   2      463.72      501.00     47.81 o
 -31   1   2      668.27      749.86     73.76 o
 -29   1   2      151.74      116.74     20.13 o
 -27   1   2      373.23      435.80     28.48 o
 -25   1   2      404.58      391.11     26.93 o
 -23   1   2      153.27      157.28     23.56 o
 -21   1   2      361.89      471.24     33.77 o
 -19   1   2      780.07      793.43     35.30 o
 -17   1   2      779.46      754.94     33.32 o
 -15   1   2     1044.89      935.70     39.13 o
 -13   1   2     1888.70     1678.80     64.11 o
 -11   1   2     3010.56     2663.84     97.84 o
  -9   1   2      574.27      525.40     24.34 o
  -7   1   2      132.76      141.46     14.25 o
  -5   1   2    16056.44    16873.08    728.26 o
  -3   1   2     3280.21     3668.26    268.10 o
  -1   1   2      638.34     1158.00     71.96 o
   1   1   2    17328.79    19562.62   1939.07 o
   3   1   2      777.91      988.63    130.29 o
   5   1   2      269.42      277.47     19.10 o
   7   1   2     1517.13     1431.88     49.99 o
   9   1   2      577.80      560.41     26.82 o
  11   1   2      216.82      198.80     13.61 o
  13   1   2      714.49      796.33     27.96 o
  15   1   2      920.06      922.25     30.69 o
  17   1   2      172.71      188.76     16.35 o
  19   1   2      168.68      163.47     12.56 o
  21   1   2      439.02      474.79     38.69 o
  23   1   2      514.54      545.45     33.89 o
  25   1   2      509.23      548.96     45.07 o
  27   1   2     1077.12     1104.73     55.79 o
  29   1   2     1003.68     1063.84     54.39 o
  31   1   2     1103.35     1169.46     59.42 o
  33   1   2      430.12      466.66     39.94 o
  35   1   2      238.60      298.44     34.14 o
  37   1   2      231.27      328.96     38.59 o
 -36   2   2       68.35       46.94     49.09 o
 -34   2   2       41.81        7.52     29.28 o
 -32   2   2       15.48        1.40     26.80 o
 -30   2   2      304.38      289.60     65.82 o
 -28   2   2      218.58      265.57     50.55 o
 -26   2   2      368.63      352.34     38.51 o
 -24   2   2     2853.11     2849.91    109.79 o
 -22   2   2     2199.86     2161.06     85.94 o
 -20   2   2       16.43       23.39     13.00 o
 -18   2   2      283.93      259.44     19.26 o
 -16   2   2       27.37       10.73      9.42 o
 -14   2   2       59.60       35.90      9.27 o
 -12   2   2     1200.05     1158.43     38.08 o
 -10   2   2      547.78      515.27     21.26 o
  -8   2   2     4553.35     4559.25    129.08 o
  -6   2   2     2960.79     2899.56     85.26 o
  -4   2   2     2445.37     2396.21     70.97 o
  -2   2   2     1156.65     1222.13     55.88 o
   0   2   2      277.77      394.20     32.68 o
   2   2   2      837.28      869.81     53.12 o
   4   2   2     2065.77     1872.75     63.60 o
   6   2   2     1208.06     1081.21     40.55 o
   8   2   2      989.52      890.54     34.48 o
  10   2   2      844.82      814.46     29.38 o
  12   2   2      813.60      809.05     27.33 o
  14   2   2      399.24      369.68     17.91 o
  16   2   2      372.68      373.09     15.39 o
  18   2   2     1589.45     1492.57     40.14 o
  20   2   2      667.74      595.74     25.49 o
  22   2   2       94.54       73.24     18.10 o
  24   2   2     1744.49     1736.65     64.29 o
  26   2   2      210.31      292.46     33.66 o
  28   2   2      331.04      413.52     38.88 o
  30   2   2       97.42       81.33     30.83 o
  32   2   2      193.54      142.67     29.35 o
  34   2   2      112.15      106.06     28.46 o
  36   2   2      317.87      406.42     40.60 o
 -35   3   2       93.85      100.12     31.00 o
 -33   3   2       58.07       35.92     26.89 o
 -31   3   2      444.84      456.72     30.60 o
 -29   3   2      446.35      460.41     29.99 o
 -27   3   2      653.70      619.23     34.87 o
 -25   3   2      380.60      414.74     28.30 o
 -23   3   2      910.34      879.12     40.87 o
 -21   3   2       60.19       73.50     17.33 o
 -19   3   2      306.55      288.74     35.38 o
 -17   3   2      294.19      309.89     22.90 o
 -15   3   2     1003.43      859.03     38.04 o
 -13   3   2     1241.28     1002.31     41.88 o
 -11   3   2       27.00       52.31     13.80 o
  -9   3   2     1787.82     1568.35     59.85 o
  -7   3   2     1014.13      937.81     39.07 o
  -5   3   2      910.59     1236.06    103.68 o
  -3   3   2     2364.32     2776.75     83.03 o
  -1   3   2     1196.54     1407.05     89.01 o
   1   3   2     2060.48     2069.55     99.96 o
   3   3   2      445.25      459.16    118.76 o
   5   3   2      154.85      201.39     22.89 o
   7   3   2      283.96      296.14     26.72 o
   9   3   2      148.30      136.83     15.50 o
  11   3   2       65.72       78.23     14.27 o
  13   3   2       46.58       34.87     10.48 o
  15   3   2      209.89      182.43     20.72 o
  17   3   2       48.35       30.99      9.64 o
  19   3   2      776.32      802.66     33.67 o
  21   3   2      422.08      455.32     31.46 o
  23   3   2      124.24      112.48     19.92 o
  25   3   2     2005.91     2116.31     71.48 o
  27   3   2      136.49      150.32     29.32 o
  29   3   2      396.94      433.61     36.25 o
  31   3   2      143.89      159.94     27.96 o
  33   3   2      245.37      211.95     30.76 o
 -30   4   2      514.45      610.20     37.88 o
 -28   4   2      762.12      734.98     41.50 o
 -26   4   2      460.67      494.98     34.72 o
 -24   4   2      472.35      494.61     34.33 o
 -22   4   2      286.76      310.91     28.50 o
 -20   4   2      293.98      266.30     26.64 o
 -18   4   2      750.48      652.10     43.52 o
 -16   4   2      425.91      425.27     30.87 o
 -14   4   2      640.79      586.31     34.43 o
 -12   4   2        0.99        9.55     16.20 o
 -10   4   2      128.71       95.07     16.44 o
  -8   4   2      282.90      287.15     20.94 o
  -6   4   2      227.62      286.29     39.51 o
  -4   4   2      900.96     1019.24     44.75 o
  -2   4   2     1105.11     1073.33     75.79 o
   0   4   2      245.64      327.49     41.88 o
   2   4   2      353.68      384.14     46.11 o
   4   4   2      642.75      715.20     57.65 o
   6   4   2      469.71      510.77     27.02 o
   8   4   2      965.40      933.21     42.76 o
  10   4   2      578.25      555.22     30.40 o
  12   4   2      337.82      305.30     23.79 o
  14   4   2      184.08      204.25     21.13 o
  16   4   2      152.24      181.97     20.90 o
  18   4   2      561.17      553.03     31.65 o
  20   4   2      230.91      296.64     44.14 o
  22   4   2      620.06      626.39     34.43 o
  24   4   2      238.64      262.44     32.18 o
  26   4   2      183.82      175.10     24.00 o
  28   4   2        5.30        9.68     24.26 o
  30   4   2       22.13       -2.47     24.23 o
 -25   5   2      106.51       86.35     25.08 o
 -23   5   2       10.49       -2.03     21.65 o
 -21   5   2       94.42       63.80     24.37 o
 -19   5   2       50.28       34.51     22.99 o
 -17   5   2      197.51      208.65     27.93 o
 -15   5   2      330.06      320.93     31.44 o
 -13   5   2      368.56      371.62     37.34 o
 -11   5   2      485.71      502.54     30.41 o
  -9   5   2      605.12      686.09     34.00 o
  -7   5   2      778.50      818.55     44.49 o
  -5   5   2      282.37      405.69     77.88 o
  -3   5   2      225.76      343.08     89.16 o
  -1   5   2      493.31      639.76     94.69 o
   1   5   2     1335.48     1278.01     68.96 o
   3   5   2      278.45      463.56    154.17 o
   5   5   2       54.63       50.25     84.24 o
   7   5   2      130.77      111.37     26.48 o
   9   5   2       79.75       77.16     25.90 o
  11   5   2      174.47      214.36     27.09 o
  13   5   2      197.26      215.30     27.52 o
  15   5   2       94.78       59.37     23.16 o
  17   5   2      146.01      150.73     25.77 o
  19   5   2      102.01       85.79     25.80 o
  21   5   2       32.87       48.95     22.87 o
  23   5   2      100.96       83.22     25.70 o
  25   5   2       37.05        8.45     23.59 o
 -16   6   2      132.54      143.62     29.96 o
 -14   6   2       33.89       20.50     29.06 o
 -12   6   2       69.18       95.91     25.22 o
 -10   6   2       82.19       98.16     32.48 o
  -8   6   2      223.11      230.10     37.26 o
  -6   6   2        3.20       73.23     74.46 o
  -4   6   2       55.46      147.65     83.99 o
  -2   6   2      188.53      243.15    132.35 o
   0   6   2      573.06      369.58     85.25 o
   2   6   2      611.44      509.44     63.75 o
   4   6   2      190.12      362.41    102.33 o
   6   6   2      214.48      190.69     53.58 o
   8   6   2      101.97       90.80     46.98 o
  10   6   2      225.43      283.17     36.08 o
  12   6   2        5.30       -4.90     26.41 o
  14   6   2       28.02       -5.02     26.25 o
  16   6   2       89.86      129.69     28.79 o
 -14  -6   3      114.74      128.34     29.21 o
 -12  -6   3       27.20       38.56     17.05 o
 -10  -6   3        9.45        1.88     15.45 o
  -8  -6   3      194.60      159.32     20.42 o
  -6  -6   3      134.83      186.00     28.32 o
  -4  -6   3      509.53      474.07     41.70 o
  -2  -6   3      103.26      209.29     54.03 o
   0  -6   3       23.14       56.57     34.78 o
   2  -6   3       13.87       21.88     20.15 o
   4  -6   3       10.22       18.30     14.10 o
   6  -6   3      136.37      145.43     19.78 o
   8  -6   3      240.18      188.56     39.44 o
  10  -6   3       40.97       17.90     32.51 o
  12  -6   3       65.70       27.87     21.01 o
 -23  -5   3       62.56       84.28     17.87 o
 -21  -5   3      186.61      185.40     20.37 o
 -19  -5   3       74.55       76.65     16.68 o
 -17  -5   3        5.92        3.62     11.77 o
 -15  -5   3      286.82      265.33     24.96 o
 -13  -5   3      350.04      314.01     20.88 o
 -11  -5   3       83.16       86.36     14.51 o
  -9  -5   3       99.21       97.24     14.50 o
  -7  -5   3      213.83      179.79     17.33 o
  -5  -5   3       96.77      122.28     24.82 o
  -3  -5   3      192.49      250.87     48.23 o
  -1  -5   3      121.50      146.94     17.79 o
   1  -5   3      169.05      214.15     23.26 o
   3  -5   3      179.46      202.04     18.30 o
   5  -5   3        4.71       34.35     13.22 o
   7  -5   3      242.79      231.40     14.86 o
   9  -5   3       23.75       15.71      9.88 o
  11  -5   3       15.39       14.49     14.30 o
  13  -5   3       58.71       28.37     15.94 o
  15  -5   3      423.11      383.34     37.37 o
  17  -5   3      528.62      546.15     33.86 o
  19  -5   3       96.87       66.60     19.64 o
  21  -5   3      148.77      158.08     23.83 o
 -30  -4   3       25.42       11.60     19.36 o
 -28  -4   3      339.72      337.80     37.08 o
 -26  -4   3       23.54       49.21     23.40 o
 -24  -4   3       89.34      117.14     28.26 o
 -22  -4   3      226.18      225.39     19.20 o
 -20  -4   3      279.03      236.75     24.57 o
 -18  -4   3      219.34      150.86     20.69 o
 -16  -4   3      454.99      360.81     28.25 o
 -14  -4   3      346.62      367.61     23.22 o
 -12  -4   3      403.62      364.26     24.04 o
 -10  -4   3      162.46      164.44     17.86 o
  -8  -4   3      373.73      323.98     22.53 o
  -6  -4   3       48.35       68.63     18.17 o
  -2  -4   3     3715.40     3374.59     94.40 o
   0  -4   3      171.15      203.28     18.56 o
   2  -4   3      520.57      685.08     23.09 o
   4  -4   3     1706.24     1608.41     45.87 o
   6  -4   3      347.81      323.99     21.14 o
   8  -4   3      369.50      363.02     16.75 o
  10  -4   3      369.55      336.57     16.22 o
  12  -4   3       66.05       40.54     12.70 o
  14  -4   3      539.02      466.92     55.93 o
  16  -4   3      382.36      325.51     25.51 o
  18  -4   3       51.83       62.78     17.10 o
  20  -4   3      128.19      139.59     20.61 o
  22  -4   3      366.74      396.07     43.47 o
  24  -4   3      237.54      279.94     31.58 o
  26  -4   3      146.15      156.86     25.34 o
  28  -4   3       40.75       69.74     33.03 o
 -27  -3   3      362.88      331.35     25.54 o
 -25  -3   3      145.89      180.62     22.88 o
 -23  -3   3      254.95      248.63     21.76 o
 -21  -3   3      358.67      333.49     23.72 o
 -19  -3   3      447.68      406.85     26.62 o
 -17  -3   3      486.48      425.40     27.40 o
 -15  -3   3      390.59      369.14     25.09 o
 -13  -3   3      445.87      365.71     19.68 o
 -11  -3   3     1683.57     1566.48     59.38 o
  -9  -3   3      337.42      337.89     20.55 o
  -7  -3   3       24.23       27.16     10.42 o
  -5  -3   3      378.33      371.12     22.05 o
  -3  -3   3      222.03      233.99     17.93 o
  -1  -3   3      680.61      607.02     29.43 o
   1  -3   3      183.74      306.95     42.98 o
   3  -3   3      451.63      481.44     20.59 o
   5  -3   3      896.07      854.60     28.60 o
   7  -3   3      543.83      566.28     18.90 o
   9  -3   3      142.66      150.53     10.29 o
  11  -3   3      326.71      329.23     16.05 o
  13  -3   3      539.69      473.14     20.90 o
  15  -3   3     1325.58     1191.85     52.83 o
  17  -3   3     1231.28     1099.00     56.08 o
  19  -3   3     1263.24     1209.81     52.22 o
  21  -3   3      645.89      584.36     51.72 o
  23  -3   3      132.84      151.70     20.96 o
  25  -3   3       36.24       66.94     42.58 o
  27  -3   3       17.91       -1.78     25.02 o
  29  -3   3       30.89       21.51     18.33 o
  31  -3   3       59.78       63.97     21.07 o
 -36  -2   3       67.44       94.97     49.40 o
 -34  -2   3      254.10      315.42     61.69 o
 -32  -2   3       89.45       65.93     42.24 o
 -30  -2   3      540.30      566.10     73.97 o
 -28  -2   3      845.38      823.87     52.99 o
 -26  -2   3      224.95      241.91     28.08 o
 -24  -2   3      144.30      164.36     23.97 o
 -22  -2   3      122.00      125.76     25.55 o
 -20  -2   3      549.97      516.55     37.54 o
 -18  -2   3      584.80      550.66     37.22 o
 -16  -2   3       51.31       36.21     19.73 o
 -14  -2   3      132.60      145.79     26.03 o
 -12  -2   3      627.38      534.82     28.64 o
 -10  -2   3      377.89      352.65     22.49 o
  -8  -2   3     5805.07     5599.29    197.65 o
  -6  -2   3      643.07      639.96     27.62 o
  -4  -2   3     2182.06     2438.15    156.54 o
  -2  -2   3     5308.22     5374.02    187.00 o
   0  -2   3      947.61      865.63     65.07 o
   2  -2   3      189.24      239.81     28.54 o
   4  -2   3     3637.12     3322.60    117.37 o
   6  -2   3      673.66      618.13     26.18 o
   8  -2   3      325.18      296.82     14.79 o
  10  -2   3     1757.77     1779.50     51.81 o
  12  -2   3     1456.66     1388.44     47.32 o
  14  -2   3     1874.37     1913.04     67.01 o
  16  -2   3       12.68       12.25     11.94 o
  18  -2   3       96.84      102.24     16.93 o
  20  -2   3      455.99      442.13     29.21 o
  22  -2   3     2662.20     2696.76     99.60 o
  24  -2   3      513.51      543.98     61.88 o
  26  -2   3      365.12      373.63     29.00 o
  28  -2   3       49.46       42.12     18.93 o
  30  -2   3      212.22      232.34     23.82 o
  32  -2   3      205.91      210.45     23.84 o
  34  -2   3      100.27      142.85     24.03 o
 -37  -1   3       48.66       32.60     43.79 o
 -35  -1   3      166.97      166.93     51.87 o
 -33  -1   3       26.00       -6.58     37.85 o
 -31  -1   3      216.03      210.50     51.51 o
 -29  -1   3      352.15      401.13     36.78 o
 -27  -1   3      128.97      132.88     32.85 o
 -25  -1   3      874.08      839.78     52.43 o
 -23  -1   3      482.94      492.11     36.82 o
 -21  -1   3     1124.08     1031.07     58.13 o
 -19  -1   3     3933.07     3495.19    163.57 o
 -17  -1   3     1235.29     1014.20     55.96 o
 -15  -1   3     1529.56     1372.95     69.45 o
 -13  -1   3      353.12      319.47     24.78 o
 -11  -1   3     3386.63     3257.53    152.81 o
  -9  -1   3      287.66      249.00     21.45 o
  -7  -1   3      368.49      387.57     35.36 o
  -5  -1   3     7719.59     8837.83    371.99 o
  -3  -1   3      437.54      820.44    117.94 o
  -1  -1   3     4765.24     5977.88    260.12 o
   1  -1   3     1041.06     1547.22    173.49 o
   3  -1   3     1144.45     1219.75     54.11 o
   5  -1   3     2595.41     2817.69     97.67 o
   7  -1   3     1263.35     1320.45     57.66 o
   9  -1   3     1087.25     1052.59     48.37 o
  11  -1   3     3938.61     3626.24    112.06 o
  13  -1   3     2581.56     2342.75     69.07 o
  15  -1   3     2876.67     2772.13     79.44 o
  17  -1   3     2955.27     2744.53     80.15 o
  19  -1   3       85.82       77.89     15.27 o
  21  -1   3     2706.17     2770.30     91.44 o
  23  -1   3     1388.82     1363.11     51.56 o
  25  -1   3      850.38      816.37     37.41 o
  27  -1   3       88.16       76.88     18.35 o
  29  -1   3       11.45      -18.40     18.40 o
  31  -1   3      266.84      314.02     26.32 o
  33  -1   3       21.01       -7.50     17.34 o
  35  -1   3       36.23       54.91     20.80 o
 -38   0   3       31.40       84.38     46.44 o
 -36   0   3       66.27       92.37     48.99 o
 -34   0   3      131.65      112.32     47.99 o
 -32   0   3      149.33      112.96     46.30 o
 -30   0   3       89.83       99.21     24.80 o
 -28   0   3      129.74      155.47     25.65 o
 -26   0   3     1809.42     1856.71     97.05 o
 -24   0   3      446.60      420.17     35.88 o
 -22   0   3       43.98       72.21     31.41 o
 -20   0   3        0.02       23.98     81.14 o
 -18   0   3       70.26       41.87     41.28 o
 -16   0   3      645.27      549.05     37.47 o
 -14   0   3      317.96      299.64     26.78 o
 -12   0   3      747.09      655.84     39.79 o
 -10   0   3     3339.60     3365.30    240.72 o
  -8   0   3     5408.41     5623.51    201.23 o
  -6   0   3     2045.57     2494.50    110.29 o
  -4   0   3      328.71      408.14     25.85 o
  -2   0   3      532.25      776.43     40.68 o
   0   0   3     2654.94     4407.19    189.68 o
   2   0   3     7884.84    12079.48   1389.31 o
   4   0   3     6624.22     9195.57   1111.95 o
   6   0   3     2774.83     3134.80    433.34 o
   8   0   3     1136.50      994.48     85.17 o
  10   0   3      104.06       91.46     12.62 o
  12   0   3     1885.06     1734.75     51.47 o
  14   0   3      519.44      458.05     24.33 o
  16   0   3       69.00       64.19     14.84 o
  18   0   3     1105.46     1060.24     41.92 o
  20   0   3     1262.05     1185.01     45.12 o
  22   0   3        6.60       21.01     15.36 o
  24   0   3      524.65      524.90     30.12 o
  26   0   3      871.97      857.88     38.85 o
  28   0   3     1194.93     1212.79     49.45 o
  30   0   3      672.04      695.70     36.48 o
  32   0   3      146.08      207.32     32.27 o
  34   0   3      213.34      286.69     32.94 o
  36   0   3        4.64       -4.25     19.83 o
 -37   1   3       49.29       63.56     46.67 o
 -35   1   3      166.79      145.35     33.18 o
 -33   1   3       25.96        6.01     24.44 o
 -31   1   3      214.93      221.49     25.20 o
 -29   1   3      356.43      413.54     30.63 o
 -27   1   3      128.21      129.37     19.62 o
 -25   1   3      870.62      832.36     41.35 o
 -23   1   3      498.79      519.06     29.15 o
 -21   1   3     1113.12     1045.41     38.37 o
 -19   1   3     3924.46     3460.52    247.39 o
 -17   1   3     1249.87     1035.84     79.75 o
 -15   1   3     1536.39     1344.50     67.15 o
 -13   1   3      344.92      287.02     21.78 o
 -11   1   3     3322.88     3347.58    122.43 o
  -9   1   3      285.31      260.37     17.24 o
  -7   1   3      362.48      371.38     21.24 o
  -5   1   3     7730.67     8852.05    314.27 o
  -3   1   3      434.35      926.13     89.76 o
  -1   1   3     4766.19     6247.46    226.91 o
   1   1   3     1030.16     1359.84     46.88 o
   3   1   3     1128.81     1235.97     70.75 o
   5   1   3     2562.67     2791.20    101.47 o
   7   1   3     1284.30     1275.58     44.53 o
   9   1   3     1087.80     1045.38     38.25 o
  11   1   3     3934.60     3734.58    105.56 o
  13   1   3     2615.30     2463.80     64.01 o
  15   1   3     2842.34     2797.05     73.05 o
  17   1   3     2916.30     2833.42     81.55 o
  19   1   3       97.64      142.63     18.02 o
  21   1   3     2698.58     2755.01     92.55 o
  23   1   3     1387.41     1344.85     52.96 o
  25   1   3      872.84      843.48     39.50 o
  27   1   3       89.20       83.72     26.63 o
  29   1   3       11.99       16.09     18.73 o
  31   1   3      267.63      230.91     26.22 o
  33   1   3       21.26       17.59     20.70 o
  35   1   3       36.79       44.92     27.82 o
 -36   2   3       72.08       88.05     33.39 o
 -34   2   3      258.32      219.07     39.71 o
 -32   2   3       86.92      104.89     48.72 o
 -30   2   3      534.38      554.46     73.15 o
 -28   2   3      839.16      848.71     58.10 o
 -26   2   3      235.45      205.00     58.70 o
 -24   2   3      143.50      146.77     62.10 o
 -22   2   3      118.24      114.14     23.72 o
 -20   2   3      546.07      563.92     39.80 o
 -18   2   3      584.64      537.29     38.72 o
 -16   2   3       50.37       58.25     21.12 o
 -14   2   3      137.77      162.22     18.00 o
 -12   2   3      615.86      510.30     29.40 o
 -10   2   3      370.86      367.49     26.24 o
  -8   2   3     5828.18     5698.08    211.79 o
  -6   2   3      616.16      587.24     36.09 o
  -2   2   3     5294.34     5240.71    199.62 o
   0   2   3      915.41      956.91    113.87 o
   2   2   3      192.70      247.11     34.29 o
   4   2   3     3651.99     3501.65    127.44 o
   6   2   3      646.54      529.41     26.05 o
   8   2   3      314.24      315.33     19.23 o
  10   2   3     1740.36     1773.73     55.41 o
  12   2   3     1468.97     1425.54     42.17 o
  14   2   3     1879.80     1945.10     55.14 o
  16   2   3       12.30       10.86     10.24 o
  18   2   3       99.26      102.46     13.67 o
  20   2   3      456.87      456.52     26.86 o
  22   2   3     2646.54     2644.38     83.46 o
  24   2   3      515.51      533.44     30.94 o
  26   2   3      365.75      345.04     44.41 o
  28   2   3       49.09       43.86     21.76 o
  30   2   3      218.42      258.92     29.41 o
  32   2   3      206.36      253.72     29.73 o
  34   2   3      106.26      133.01     32.89 o
 -33   3   3        1.38       -7.53     24.73 o
 -31   3   3       46.11       34.74     26.00 o
 -29   3   3      544.15      610.61     45.83 o
 -27   3   3      373.20      364.45     36.81 o
 -25   3   3      150.28      147.86     26.53 o
 -23   3   3      254.41      253.82     30.03 o
 -21   3   3      352.15      270.19     29.86 o
 -19   3   3      445.07      373.15     32.38 o
 -17   3   3      483.62      440.89     26.45 o
 -15   3   3      380.69      341.35     23.97 o
 -13   3   3      428.46      386.62     24.03 o
 -11   3   3     1657.14     1508.31     58.06 o
  -9   3   3      326.00      328.85     23.07 o
  -7   3   3       27.73       33.98     15.88 o
  -5   3   3      382.74      434.62     23.43 o
  -3   3   3      222.09      244.40     64.63 o
  -1   3   3      680.65      599.62     36.46 o
   1   3   3      185.65      173.70     32.46 o
   3   3   3      441.34      486.39     26.22 o
   5   3   3      880.70      871.71     37.14 o
   7   3   3      523.30      567.02     37.41 o
   9   3   3      135.44      137.61     18.30 o
  11   3   3      325.18      335.65     22.03 o
  13   3   3      538.61      515.18     27.36 o
  15   3   3     1308.22     1105.37     42.68 o
  17   3   3     1212.62     1104.70     42.53 o
  19   3   3     1277.99     1222.78     46.33 o
  21   3   3      657.85      645.61     37.03 o
  23   3   3      133.25      123.09     21.03 o
  25   3   3       37.49       47.18     20.02 o
  27   3   3       17.88       10.43     19.53 o
  29   3   3       32.89       14.20     20.48 o
  31   3   3       59.61       36.42     22.07 o
 -30   4   3       24.03       22.40     27.22 o
 -28   4   3      341.61      334.14     39.32 o
 -26   4   3       21.38       23.82     19.82 o
 -24   4   3       85.82       87.31     21.16 o
 -22   4   3      224.39      232.83     25.71 o
 -20   4   3      278.90      265.63     34.74 o
 -18   4   3      218.64      150.61     22.16 o
 -16   4   3      457.32      380.10     29.25 o
 -14   4   3      340.42      366.17     29.80 o
 -12   4   3      403.92      337.02     27.70 o
 -10   4   3      169.75      162.77     21.71 o
  -8   4   3      364.30      311.75     26.41 o
  -6   4   3       42.18       68.35     47.58 o
  -4   4   3      129.02      588.79     84.97 o
  -2   4   3     3678.00     3296.26    115.83 o
   0   4   3      182.65      202.23     41.32 o
   2   4   3      540.10      379.86     67.12 o
   4   4   3     1680.70     1765.98    129.65 o
   6   4   3      339.47      315.24     35.93 o
   8   4   3      364.50      358.72     28.40 o
  10   4   3      370.73      343.21     42.03 o
  12   4   3       66.35       98.07     20.65 o
  14   4   3      541.09      521.55     33.33 o
  16   4   3      384.51      371.13     29.37 o
  18   4   3       50.87       48.44     20.81 o
  20   4   3      125.08      121.24     24.30 o
  22   4   3      373.36      405.37     46.15 o
  24   4   3      237.38      237.76     26.33 o
  26   4   3      140.95      148.67     25.34 o
  28   4   3       37.89       54.28     22.62 o
 -23   5   3       61.20       62.98     24.15 o
 -21   5   3      190.72      200.19     28.62 o
 -19   5   3       74.59       67.90     34.13 o
 -17   5   3        5.62       20.57     22.24 o
 -15   5   3      282.41      277.85     41.34 o
 -13   5   3      339.10      314.52     31.33 o
 -11   5   3       83.91       70.59     31.75 o
  -9   5   3       96.11      110.02     24.38 o
  -7   5   3      211.05      197.20     27.19 o
  -5   5   3       94.89      124.62     24.89 o
  -3   5   3      195.11      224.09     26.85 o
  -1   5   3      121.66      156.65     31.66 o
   1   5   3      168.82      168.50     30.74 o
   3   5   3      175.01      230.92    104.70 o
   5   5   3        4.67       11.65     36.61 o
   7   5   3      240.93      213.84     29.90 o
   9   5   3       22.94       13.90     22.99 o
  11   5   3       15.72       30.82     24.54 o
  13   5   3       53.50       34.13     25.20 o
  15   5   3      423.27      437.62     35.17 o
  17   5   3      526.47      543.39     48.11 o
  19   5   3       93.03       55.03     23.43 o
  21   5   3      152.86      185.45     28.58 o
 -14   6   3      115.20       57.05     28.25 o
 -12   6   3       27.79       28.39     30.66 o
 -10   6   3       10.04       72.91     31.84 o
  -8   6   3      187.69      193.71     38.57 o
  -6   6   3      132.29      223.52     36.33 o
  -4   6   3      515.32      435.89     43.73 o
  -2   6   3       99.46       92.84     31.69 o
   0   6   3       19.95       35.54     38.11 o
   2   6   3       13.07      -20.17     42.56 o
   4   6   3       12.22       23.25     55.36 o
   6   6   3      140.61      121.30     48.30 o
   8   6   3      239.75      207.95     66.50 o
  10   6   3       41.50       64.58     27.75 o
  12   6   3       65.25       38.09     27.42 o
  -8  -6   4      212.91      221.61     23.30 o
  -6  -6   4      375.96      522.87     31.42 o
  -4  -6   4      209.30      274.76     24.48 o
  -2  -6   4       33.77       73.52     18.30 o
   0  -6   4       45.81       61.92     17.84 o
   2  -6   4      113.04      123.21     30.27 o
   4  -6   4       29.21       63.73     28.88 o
   6  -6   4       18.11       33.32     17.04 o
 -21  -5   4       31.70        2.86     18.97 o
 -19  -5   4      183.71      150.20     22.80 o
 -17  -5   4       95.73       98.39     28.31 o
 -15  -5   4        9.68        1.00     12.60 o
 -13  -5   4       54.14       39.47     13.39 o
 -11  -5   4      119.49      121.44     15.66 o
  -9  -5   4       40.75       42.28     13.47 o
  -7  -5   4       48.59       41.24     13.89 o
  -5  -5   4       20.15       73.37     36.59 o
  -3  -5   4      134.31      101.75     40.71 o
  -1  -5   4      192.17      233.20     30.90 o
   1  -5   4     1822.15     1710.98     87.05 o
   3  -5   4     1382.14     1269.11    101.20 o
   5  -5   4      244.88      368.83     46.42 o
   7  -5   4      186.86      198.63     19.39 o
   9  -5   4       56.05       34.48     14.21 o
  11  -5   4       84.41      111.53     15.01 o
  13  -5   4       31.63      -19.28     19.52 o
  15  -5   4      307.16      312.59     30.81 o
  17  -5   4      578.58      574.66     42.45 o
  19  -5   4      103.36       76.82     21.00 o
 -28  -4   4      182.30      154.47     26.85 o
 -26  -4   4       33.92       17.64     16.94 o
 -24  -4   4       67.45       36.79     16.88 o
 -22  -4   4      405.20      337.49     29.12 o
 -20  -4   4       13.83       -2.74     15.01 o
 -18  -4   4      160.22      120.75     20.34 o
 -16  -4   4      113.02       91.32     19.09 o
 -14  -4   4      120.70      116.68     19.95 o
 -12  -4   4      141.83      137.66     21.20 o
 -10  -4   4        1.54       -5.24     12.07 o
  -8  -4   4      396.83      400.35     42.86 o
  -6  -4   4     1298.95     1247.74     54.66 o
  -4  -4   4     1423.41     1501.10    121.22 o
  -2  -4   4      534.61      463.91     46.30 o
   0  -4   4      185.58      181.14     33.74 o
   2  -4   4       90.94       73.55     29.98 o
   4  -4   4       93.29      130.40     13.91 o
   6  -4   4      597.07      520.50     24.03 o
   8  -4   4      296.23      253.08     17.37 o
  10  -4   4      310.22      296.79     14.96 o
  12  -4   4      431.20      367.28     19.05 o
  14  -4   4      570.27      560.88     30.04 o
  16  -4   4     1031.11      937.79     44.16 o
  18  -4   4      174.09      138.59     21.09 o
  20  -4   4     1395.09     1365.21     59.56 o
  22  -4   4       71.46       91.15     21.09 o
  24  -4   4      266.28      401.96     31.17 o
  26  -4   4      234.97      247.33     27.83 o
 -29  -3   4      192.46      204.79     41.46 o
 -27  -3   4       69.04       60.82     30.78 o
 -25  -3   4      117.56      142.00     34.38 o
 -23  -3   4      328.97      299.30     43.70 o
 -21  -3   4      108.11      117.15     16.46 o
 -19  -3   4      255.42      233.00     21.10 o
 -17  -3   4      212.30      211.41     40.16 o
 -15  -3   4      328.50      297.77     24.27 o
 -13  -3   4      196.34      157.86     18.29 o
 -11  -3   4      115.47       90.28     14.02 o
  -9  -3   4       17.79       17.37     13.36 o
  -7  -3   4       37.15       40.44     14.69 o
  -5  -3   4      861.46      771.48     35.35 o
  -3  -3   4      559.49      601.02     31.52 o
  -1  -3   4      156.45      358.31     22.88 o
   1  -3   4      952.43      953.77     36.50 o
   3  -3   4     1021.00     1028.15     45.51 o
   5  -3   4     1604.58     1473.29     52.33 o
   7  -3   4     1354.25     1221.01     38.69 o
   9  -3   4      777.74      739.65     32.33 o
  11  -3   4      357.85      349.63     18.62 o
  13  -3   4      807.15      661.80     22.54 o
  15  -3   4       18.09       15.73      9.01 o
  17  -3   4      108.51      116.93     18.53 o
  19  -3   4      187.62      141.79     28.40 o
  21  -3   4       20.89       15.00     16.86 o
  23  -3   4      166.36      158.32     23.22 o
  25  -3   4      172.17      196.35     36.15 o
  27  -3   4       16.98       29.88     19.65 o
  29  -3   4      381.07      424.27     34.59 o
 -34  -2   4        8.29        6.48     38.08 o
 -32  -2   4       75.36       77.62     43.79 o
 -30  -2   4       54.02       25.53     23.17 o
 -28  -2   4      931.10      961.69     59.52 o
 -26  -2   4      349.63      383.37     35.72 o
 -24  -2   4      293.70      319.76     32.07 o
 -22  -2   4      874.56      836.70     51.97 o
 -20  -2   4       49.84       27.19     29.27 o
 -18  -2   4       21.59       42.42     22.97 o
 -16  -2   4      322.79      287.75     38.63 o
 -14  -2   4     1408.91     1342.69     63.23 o
 -12  -2   4      410.02      382.92     24.84 o
 -10  -2   4      268.83      304.86     21.75 o
  -8  -2   4     1659.39     1589.11     60.62 o
  -6  -2   4      519.07      539.25     25.93 o
  -4  -2   4     2208.57     2431.47    282.48 o
  -2  -2   4     3168.32     3446.52    151.90 o
   0  -2   4     1036.20     1034.39     74.66 o
   2  -2   4      197.70      180.36     27.85 o
   4  -2   4      100.42      132.58     17.40 o
   6  -2   4       40.41       36.87     10.03 o
   8  -2   4     1248.42     1255.05     38.71 o
  10  -2   4       28.50       13.80      8.55 o
  12  -2   4      561.26      525.62     21.71 o
  14  -2   4     2106.56     1970.64     58.68 o
  16  -2   4      343.18      365.99     21.41 o
  18  -2   4      591.29      575.64     30.55 o
  20  -2   4      473.41      481.22     31.82 o
  22  -2   4      349.70      396.87     29.82 o
  24  -2   4      219.00      232.42     36.89 o
  26  -2   4     1052.62     1031.94     67.69 o
  28  -2   4       76.20      107.99     23.27 o
  30  -2   4      185.87      198.27     39.79 o
  32  -2   4       68.31       79.95     24.11 o
 -35  -1   4      264.14      349.07     62.60 o
 -33  -1   4      259.60      251.13     56.39 o
 -31  -1   4      402.98      429.14     41.54 o
 -29  -1   4      459.30      550.68     50.45 o
 -27  -1   4      582.11      584.04     44.86 o
 -25  -1   4      656.46      710.92     47.71 o
 -23  -1   4      408.77      439.99     37.46 o
 -21  -1   4       50.49       59.33     26.69 o
 -19  -1   4      201.98      191.47     23.94 o
 -17  -1   4      473.87      434.40     33.63 o
 -15  -1   4      157.39      157.56     21.76 o
 -13  -1   4      371.28      359.24     28.56 o
 -11  -1   4      197.94      229.73     15.54 o
  -9  -1   4       19.69       13.91     10.92 o
  -7  -1   4      780.57      844.53     42.82 o
  -5  -1   4     6142.78     7415.16    311.07 o
  -3  -1   4     2510.18     3337.46    138.81 o
  -1  -1   4      727.53      971.79     73.01 o
   1  -1   4     3263.58     4325.37    187.27 o
   3  -1   4      620.78      763.84     61.53 o
   5  -1   4     1731.67     1852.89     67.50 o
   7  -1   4     1883.23     1885.41     68.62 o
   9  -1   4     1080.19     1036.32     37.42 o
  11  -1   4      480.52      475.81     27.38 o
  13  -1   4      457.48      473.88     20.33 o
  15  -1   4       68.29       55.27     11.48 o
  17  -1   4      187.54      210.99     16.16 o
  19  -1   4     2366.83     2298.74     69.29 o
  21  -1   4        7.76       -8.71     14.34 o
  23  -1   4     1204.95     1210.01     49.41 o
  25  -1   4       74.46       39.69     17.57 o
  27  -1   4      156.17      169.17     22.04 o
  29  -1   4       76.51       61.10     19.87 o
  31  -1   4       40.19       46.56     20.68 o
  33  -1   4      127.41      172.59     25.08 o
 -36   0   4      153.50      134.52     51.14 o
 -34   0   4      164.48      306.34     61.23 o
 -32   0   4      244.00      300.58     59.13 o
 -30   0   4        6.04       12.34     22.72 o
 -28   0   4     1575.73     1703.74     93.34 o
 -26   0   4      471.80      505.81     43.55 o
 -24   0   4       73.63      132.42     25.40 o
 -22   0   4      302.49      297.46     45.25 o
 -20   0   4      499.83      474.22     37.61 o
 -18   0   4      519.09      459.33     37.10 o
 -16   0   4     1365.51     1287.67     69.67 o
 -14   0   4      208.46      206.59     23.22 o
 -12   0   4      403.09      373.97     21.60 o
 -10   0   4      574.52      564.87     32.71 o
  -8   0   4      514.53      703.44     77.90 o
  -6   0   4       14.27       23.78     12.85 o
  -4   0   4      915.71     1355.25     66.13 o
  -2   0   4     2765.16     5291.08    228.91 o
   0   0   4     3126.46     5221.52    226.14 o
   2   0   4     1411.28     1870.60     88.22 o
   4   0   4     5841.14     7708.42    259.46 o
   6   0   4     4216.29     5069.49    221.52 o
   8   0   4      300.34      356.34     19.01 o
  10   0   4      257.11      240.75     15.65 o
  12   0   4       88.41       96.06     11.71 o
  14   0   4       81.20       56.98     10.65 o
  16   0   4      124.21      125.63     14.01 o
  18   0   4      652.96      630.76     29.99 o
  20   0   4      641.45      616.44     33.78 o
  22   0   4      192.77      196.51     21.68 o
  24   0   4      233.53      308.12     26.49 o
  26   0   4      181.62      169.47     22.83 o
  28   0   4       53.23       42.58     20.67 o
  30   0   4        1.78      -13.46     19.48 o
  32   0   4       15.23       21.25     21.72 o
  34   0   4        0.04       -6.59     21.64 o
 -35   1   4      264.66      292.09     62.19 o
 -33   1   4      256.89      332.50     61.78 o
 -31   1   4      390.64      391.94     41.70 o
 -29   1   4      475.21      507.47     46.40 o
 -27   1   4      582.17      637.77     35.67 o
 -25   1   4      638.73      696.76     37.10 o
 -23   1   4      415.38      456.57     40.57 o
 -21   1   4       47.21       47.10     17.77 o
 -19   1   4      209.12      169.21     21.91 o
 -17   1   4      471.93      493.23     26.54 o
 -15   1   4      158.02      170.53     24.23 o
 -13   1   4      371.36      337.91     25.63 o
 -11   1   4      199.60      213.02     26.67 o
  -9   1   4       17.57       -1.01     10.90 o
  -7   1   4      783.06      801.84     44.43 o
  -5   1   4     6087.98     7189.19    323.44 o
  -3   1   4     2491.13     2953.97    143.69 o
  -1   1   4      765.10     1003.39     72.14 o
   1   1   4     3252.05     4254.44    195.06 o
   3   1   4      647.40      830.04     70.46 o
   5   1   4     1789.47     1843.97     54.57 o
   7   1   4     1871.52     1865.41     55.45 o
   9   1   4     1076.18     1037.13     31.48 o
  11   1   4      473.33      451.05     18.87 o
  13   1   4      449.17      435.58     18.09 o
  15   1   4       73.86       74.71     10.63 o
  17   1   4      193.06      214.61     14.67 o
  19   1   4     2381.53     2314.69     80.23 o
  21   1   4        7.47        5.20     16.71 o
  23   1   4     1211.10     1253.85     51.34 o
  25   1   4       77.81       69.19     20.34 o
  27   1   4      161.44      175.65     33.24 o
  29   1   4       72.58       70.50     22.30 o
  31   1   4       40.22       15.71     21.90 o
  33   1   4      123.43      101.30     25.40 o
 -34   2   4        8.74      -24.69     29.27 o
 -32   2   4       75.57       58.77     27.25 o
 -30   2   4       53.93       65.88     23.07 o
 -28   2   4      931.45      914.54     61.27 o
 -26   2   4      343.86      302.55     35.77 o
 -24   2   4      288.61      250.50     32.10 o
 -22   2   4      875.42      846.48     54.08 o
 -20   2   4       44.70       55.69     20.55 o
 -18   2   4       23.03       27.09     17.41 o
 -16   2   4      325.36      317.52     24.62 o
 -14   2   4     1388.86     1330.44     58.87 o
 -12   2   4      398.16      364.32     24.92 o
 -10   2   4      249.41      264.98     31.71 o
  -8   2   4     1694.99     1597.05     66.97 o
  -6   2   4      535.92      519.20     30.71 o
  -4   2   4     2169.30     2615.03    119.90 o
  -2   2   4     3214.51     3449.19    160.32 o
   0   2   4     1050.33     1032.98     75.29 o
   2   2   4      195.58      267.16     21.55 o
   4   2   4      100.17       98.22     13.00 o
   6   2   4       39.17       43.92     11.67 o
   8   2   4     1237.04     1223.52     45.73 o
  10   2   4       30.67       16.87     11.26 o
  12   2   4      559.78      506.00     25.18 o
  14   2   4     2117.43     1955.60     62.99 o
  16   2   4      359.99      404.02     24.54 o
  18   2   4      609.09      617.49     30.44 o
  20   2   4      481.94      461.98     28.49 o
  22   2   4      336.93      396.42     27.40 o
  24   2   4      226.12      223.58     23.82 o
  26   2   4     1068.51     1038.63     43.93 o
  28   2   4       74.93       53.23     21.61 o
  30   2   4      181.91      170.02     25.54 o
  32   2   4       66.55      109.19     23.88 o
 -31   3   4      169.82      173.51     31.31 o
 -29   3   4      194.74      218.14     31.68 o
 -27   3   4       67.58       34.43     24.20 o
 -25   3   4      112.52       57.87     23.89 o
 -23   3   4      321.99      319.09     31.57 o
 -21   3   4      102.35      112.30     23.51 o
 -19   3   4      256.15      182.76     25.62 o
 -17   3   4      216.45      200.30     25.40 o
 -15   3   4      332.40      318.27     28.56 o
 -13   3   4      196.97      159.04     22.34 o
 -11   3   4      114.56       91.96     19.59 o
  -9   3   4       19.15       22.42     16.20 o
  -7   3   4       33.49       54.06     18.41 o
  -5   3   4      851.17      807.49     51.67 o
  -3   3   4      558.67      601.72     83.19 o
  -1   3   4      151.03      267.60     85.20 o
   1   3   4      919.26      842.32     71.12 o
   3   3   4     1020.57     1010.16     41.66 o
   5   3   4     1636.71     1472.43     55.24 o
   7   3   4     1378.99     1199.43     47.88 o
   9   3   4      796.55      755.62     35.73 o
  11   3   4      367.99      308.40     24.75 o
  13   3   4      810.14      657.62     34.91 o
  15   3   4       18.71       -1.48     16.58 o
  17   3   4      113.73       66.14     20.43 o
  19   3   4      191.72      178.16     24.19 o
  21   3   4       21.08       -9.37     18.73 o
  23   3   4      167.46      149.94     23.15 o
  25   3   4      174.46      216.51     25.41 o
  27   3   4       16.91       27.03     20.88 o
  29   3   4      379.61      388.14     32.24 o
 -28   4   4      181.14      168.62     33.32 o
 -26   4   4       35.02       31.58     27.14 o
 -24   4   4       67.41       90.65     28.08 o
 -22   4   4      401.06      374.38     37.60 o
 -20   4   4       14.74        8.20     22.88 o
 -18   4   4      157.78      114.40     26.54 o
 -16   4   4      104.35       63.93     23.75 o
 -14   4   4      117.31      133.92     26.98 o
 -12   4   4      136.80      170.19     32.08 o
 -10   4   4        1.25        7.14     21.05 o
  -8   4   4      394.20      445.60     37.96 o
  -6   4   4     1315.69     1343.82     66.42 o
  -4   4   4     1439.02     1330.33    103.76 o
  -2   4   4      520.52      430.13     56.14 o
   0   4   4      187.96      177.19     62.01 o
   2   4   4       90.53      148.61    102.61 o
   4   4   4       94.26        5.05    135.73 o
   6   4   4      593.96      519.91     36.07 o
   8   4   4      292.43      274.48     28.11 o
  10   4   4      305.99      253.54     29.89 o
  12   4   4      439.18      382.50     33.64 o
  14   4   4      579.76      568.17     36.58 o
  16   4   4     1057.90      907.24     45.19 o
  18   4   4      181.88      162.05     25.27 o
  20   4   4     1376.74     1345.93     58.94 o
  22   4   4       72.09       43.19     23.58 o
  24   4   4      266.13      210.60     29.87 o
  26   4   4      236.81      182.53     29.75 o
 -21   5   4       29.93        5.25     28.26 o
 -19   5   4      181.07      183.55     34.94 o
 -17   5   4       97.79       98.86     31.60 o
 -15   5   4       10.05      -13.49     26.63 o
 -13   5   4       53.63       67.66     30.15 o
 -11   5   4      119.03       78.74     30.20 o
  -9   5   4       39.70        4.19     26.20 o
  -7   5   4       48.09       35.14     46.19 o
  -5   5   4       21.90      382.04     42.96 o
  -3   5   4      127.33      449.07     60.87 o
  -1   5   4      181.82      -19.18     55.89 o
   1   5   4     1826.31     1461.18    147.35 o
   3   5   4     1387.17     1453.82    118.74 o
   5   5   4      247.33      326.21     53.04 o
   7   5   4      194.76      230.54     56.03 o
   9   5   4       56.38       26.35     31.26 o
  11   5   4       85.94       88.87     26.11 o
  13   5   4       34.50       -1.44     23.97 o
  15   5   4      307.19      334.80     41.43 o
  17   5   4      582.81      557.49     45.90 o
  19   5   4      101.01       79.36     28.92 o
  -8   6   4      204.78      195.60     47.93 o
  -6   6   4      375.54      347.18     55.52 o
  -4   6   4      212.60      169.58     58.79 o
  -2   6   4       35.92       96.74     39.76 o
   0   6   4       46.27       53.03     39.38 o
   2   6   4      112.51      123.84     42.75 o
   4   6   4       29.86       16.40     41.46 o
   6   6   4       17.54       21.93     40.74 o
 -17  -5   5      143.30      109.63     28.77 o
 -15  -5   5      264.63      158.85     32.83 o
 -13  -5   5      153.47      126.65     27.21 o
 -11  -5   5       59.62       75.70     19.56 o
  -9  -5   5      321.05      240.33     28.08 o
  -7  -5   5      495.32      487.37     36.35 o
  -5  -5   5      398.74      515.90     31.28 o
  -3  -5   5      216.54      312.41     25.66 o
  -1  -5   5       74.78      183.63     25.64 o
   1  -5   5      186.32      238.62     33.12 o
   3  -5   5      102.72      156.15     31.63 o
   5  -5   5      234.34      185.50     21.44 o
   7  -5   5       42.87       48.93     18.87 o
   9  -5   5       37.81       10.87     14.80 o
  11  -5   5        4.33      -19.86     23.91 o
  13  -5   5       29.85       30.31     19.50 o
 -24  -4   5      241.50      235.06     30.68 o
 -22  -4   5       35.87       18.13     18.99 o
 -20  -4   5      269.80      208.42     24.19 o
 -18  -4   5      182.43      118.20     20.94 o
 -16  -4   5      151.08      143.86     21.50 o
 -14  -4   5      438.35      365.08     90.34 o
 -12  -4   5      173.86      158.89     17.38 o
 -10  -4   5      104.74      103.43     16.47 o
  -8  -4   5      101.71      116.02     17.81 o
  -6  -4   5       48.67       63.24     20.66 o
  -4  -4   5      174.90      275.33     74.40 o
  -2  -4   5      939.34      840.23     48.43 o
   0  -4   5      617.04      748.21     77.42 o
   2  -4   5      159.73      254.99     53.49 o
   4  -4   5      117.12      183.30     22.98 o
   6  -4   5      186.65      141.57     19.36 o
   8  -4   5      335.75      301.82     19.77 o
  10  -4   5      848.84      733.60     32.20 o
  12  -4   5      426.36      397.25     24.59 o
  14  -4   5      901.24      801.90     32.05 o
  16  -4   5      136.67      157.87     17.54 o
  18  -4   5      175.49      164.85     31.41 o
  20  -4   5      126.96      135.22     33.32 o
  22  -4   5       54.46       31.07     22.47 o
 -29  -3   5        8.64       -5.80     32.10 o
 -27  -3   5        7.04       11.83     31.32 o
 -25  -3   5       29.09      -13.65     28.95 o
 -23  -3   5       80.65       67.44     34.25 o
 -21  -3   5      181.63      140.48     19.11 o
 -19  -3   5      231.71      179.72     20.63 o
 -17  -3   5      189.71      187.62     28.42 o
 -15  -3   5      336.50      278.06     29.11 o
 -13  -3   5      877.66      688.11     40.72 o
 -11  -3   5      819.67      685.22     58.42 o
  -9  -3   5      296.31      276.70     24.81 o
  -7  -3   5     3479.01     2953.02    111.11 o
  -5  -3   5      756.78     1123.88     47.95 o
  -3  -3   5      385.92      826.16    145.19 o
  -1  -3   5     4145.57     3658.59    133.84 o
   1  -3   5      423.78      584.36     51.41 o
   3  -3   5      487.35      559.34     80.36 o
   5  -3   5      344.42      349.28     26.14 o
   7  -3   5      525.21      480.86     30.30 o
   9  -3   5      296.87      255.10     24.58 o
  11  -3   5      456.19      422.17     24.65 o
  13  -3   5       14.45        3.65     13.99 o
  15  -3   5       23.14       32.21     13.56 o
  17  -3   5      260.66      289.04     17.33 o
  19  -3   5      186.22      154.72     23.34 o
  21  -3   5      195.86      158.84     24.70 o
  23  -3   5      175.39      199.62     27.18 o
  25  -3   5      282.01      252.49     35.39 o
 -32  -2   5       71.11       47.90     43.97 o
 -30  -2   5      113.52       91.57     28.48 o
 -28  -2   5       40.75       27.98     24.00 o
 -26  -2   5      101.19       66.28     24.36 o
 -24  -2   5       22.65       42.29     21.46 o
 -22  -2   5      661.50      634.54     61.46 o
 -20  -2   5      589.74      552.40     56.44 o
 -18  -2   5     1319.92     1191.60     90.54 o
 -16  -2   5      423.10      394.06     26.97 o
 -14  -2   5      405.83      388.01     27.76 o
 -12  -2   5      101.35      124.56     17.99 o
 -10  -2   5      948.39      919.84     48.38 o
  -8  -2   5     1304.12     1110.22     58.87 o
  -6  -2   5      402.13      355.97     27.35 o
  -4  -2   5     2308.84     2410.07    183.88 o
  -2  -2   5      921.28      931.75     70.77 o
   0  -2   5      277.00      284.24     38.72 o
   2  -2   5      110.33      158.73     48.45 o
   4  -2   5      673.57      666.69     33.01 o
   6  -2   5     1031.18      983.33     45.00 o
   8  -2   5     1264.73     1133.87     42.02 o
  10  -2   5      650.89      506.36     22.27 o
  12  -2   5      222.89      212.05     16.11 o
  14  -2   5      370.65      375.52     23.68 o
  16  -2   5      421.20      421.52     24.49 o
  18  -2   5      803.61      763.81     54.91 o
  20  -2   5      573.10      562.28     39.05 o
  22  -2   5      103.99      124.75     23.47 o
  24  -2   5       25.37       13.66     20.20 o
  26  -2   5      222.68      245.13     42.20 o
  28  -2   5       53.82       28.93     36.35 o
 -33  -1   5       24.82       98.03     45.80 o
 -31  -1   5      227.01      241.74     35.68 o
 -29  -1   5      333.03      364.71     39.96 o
 -27  -1   5      545.76      517.57     48.03 o
 -25  -1   5      127.93      133.41     26.34 o
 -23  -1   5      296.54      266.59     31.29 o
 -21  -1   5       72.05       55.24     21.53 o
 -19  -1   5       63.86       76.80     22.78 o
 -17  -1   5      212.51      263.79     27.15 o
 -15  -1   5       80.55       65.32     19.29 o
 -13  -1   5      525.14      515.42     33.27 o
 -11  -1   5      905.21      820.71     44.92 o
  -9  -1   5      674.13      742.21     49.65 o
  -7  -1   5      247.90      338.76     40.41 o
  -5  -1   5     1446.08     1814.12    108.69 o
  -3  -1   5     1261.56     1637.33     75.55 o
  -1  -1   5      511.13      580.25     56.44 o
   1  -1   5      329.80      411.97     31.07 o
   3  -1   5      608.95      694.04     41.55 o
   5  -1   5     1380.15     1681.41     80.20 o
   7  -1   5      545.67      564.76     31.07 o
   9  -1   5      388.03      401.29     21.91 o
  11  -1   5      356.73      354.39     20.18 o
  13  -1   5       32.60       22.15     10.83 o
  15  -1   5      231.26      212.75     20.92 o
  17  -1   5     1164.43     1040.15     52.55 o
  19  -1   5      205.99      194.31     26.73 o
  21  -1   5      178.83      134.92     24.29 o
  23  -1   5      944.88      972.19     48.63 o
  25  -1   5      100.24       99.76     28.63 o
  27  -1   5      334.97      384.12     30.50 o
  29  -1   5      456.76      534.41     36.35 o
  31  -1   5      129.62      153.47     25.84 o
 -34   0   5       28.57       16.21     39.63 o
 -32   0   5      500.04      466.40     46.33 o
 -30   0   5      746.33      775.56     56.71 o
 -28   0   5      854.50      822.50     57.60 o
 -26   0   5      101.93      116.93     27.14 o
 -24   0   5      147.21      138.74     26.35 o
 -22   0   5       50.20       61.67     27.99 o
 -20   0   5      484.65      465.30     39.57 o
 -18   0   5      214.59      243.13     35.75 o
 -16   0   5      777.09      854.09     54.34 o
 -14   0   5      112.49       86.02     14.27 o
 -12   0   5        0.71       -1.20     15.42 o
 -10   0   5     2691.22     3113.61    114.51 o
  -8   0   5      331.53      374.35     30.57 o
  -6   0   5       28.44       32.42     15.40 o
  -4   0   5      100.66       83.08     17.81 o
  -2   0   5      274.85      383.91     47.49 o
   0   0   5      118.54      180.24     26.25 o
   2   0   5      177.66      213.87     24.44 o
   4   0   5       27.22       23.37     19.54 o
   6   0   5      151.26      146.06     15.70 o
   8   0   5      659.91      605.00     30.49 o
  10   0   5      208.74      196.41     16.26 o
  12   0   5     1484.49     1282.06     42.52 o
  14   0   5      714.09      595.35     23.51 o
  16   0   5     4117.68     4102.43    116.74 o
  18   0   5     1321.90     1202.75     41.88 o
  20   0   5     1566.65     1605.66     60.73 o
  22   0   5      554.07      615.52     35.49 o
  24   0   5       38.45       47.26     24.71 o
  26   0   5      226.81      201.08     25.61 o
  28   0   5       42.36       25.15     22.73 o
  30   0   5       10.29       34.58     26.50 o
 -33   1   5       25.21       10.22     27.22 o
 -31   1   5      227.21      209.56     24.90 o
 -29   1   5      335.64      394.60     47.24 o
 -27   1   5      546.81      500.23     56.32 o
 -25   1   5      127.59      118.33     49.52 o
 -23   1   5      299.20      251.63     27.25 o
 -21   1   5       74.33       70.90     15.85 o
 -19   1   5       61.16       66.78     15.52 o
 -17   1   5      204.59      200.83     20.25 o
 -15   1   5       74.83       76.56     15.34 o
 -13   1   5      547.21      586.09     26.63 o
 -11   1   5      893.91      819.14     38.57 o
  -9   1   5      678.93      719.24     35.52 o
  -7   1   5      258.25      246.83     24.37 o
  -5   1   5     1454.61     1671.84     69.21 o
  -3   1   5     1290.03     1512.34     99.64 o
  -1   1   5      525.12      784.23    129.49 o
   1   1   5      312.99      372.53     55.93 o
   3   1   5      588.24      663.22     27.09 o
   5   1   5     1384.15     1591.32     54.96 o
   7   1   5      537.79      571.73     25.67 o
   9   1   5      387.05      397.34     27.45 o
  11   1   5      354.70      318.22     17.83 o
  13   1   5       32.05       12.66     10.51 o
  15   1   5      234.63      208.82     25.68 o
  17   1   5     1174.13      998.97     35.03 o
  19   1   5      219.48      185.45     22.33 o
  21   1   5      184.65      178.23     20.63 o
  23   1   5      933.18      912.20     43.91 o
  25   1   5       94.87       91.40     22.44 o
  27   1   5      321.31      342.70     31.85 o
  29   1   5      450.83      526.30     37.87 o
  31   1   5      130.20       91.56     27.00 o
 -32   2   5       69.90       70.61     25.08 o
 -30   2   5      112.78      115.73     38.94 o
 -28   2   5       39.24       28.51     17.40 o
 -26   2   5       97.93       85.26     22.30 o
 -24   2   5       26.82       41.12     20.28 o
 -22   2   5      684.87      650.75     45.90 o
 -20   2   5      592.71      543.98     34.32 o
 -18   2   5     1306.69     1160.46     54.66 o
 -16   2   5      418.93      357.65     27.14 o
 -14   2   5      397.44      370.93     92.58 o
 -12   2   5      105.42      107.00     21.25 o
 -10   2   5      955.35      863.53     51.77 o
  -8   2   5     1308.90     1232.89     62.38 o
  -6   2   5      402.39      492.59     54.20 o
  -4   2   5     2324.10     2570.64    120.12 o
  -2   2   5      939.51      903.50    140.77 o
   0   2   5      286.14      321.68     40.14 o
   2   2   5      103.98      103.15     29.31 o
   4   2   5      672.36      640.23     32.35 o
   6   2   5     1025.84      988.20     44.05 o
   8   2   5     1289.03     1205.32     74.41 o
  10   2   5      651.90      499.45     29.66 o
  12   2   5      223.80      214.96     23.09 o
  14   2   5      385.47      402.70     26.31 o
  16   2   5      406.76      390.55     24.17 o
  18   2   5      785.10      740.73     37.45 o
  20   2   5      562.97      503.80     33.86 o
  22   2   5      102.95      120.21     22.78 o
  24   2   5       26.30       -6.78     20.95 o
  26   2   5      224.91      217.20     27.88 o
  28   2   5       54.61       44.17     24.26 o
 -29   3   5        8.82      -10.79     22.91 o
 -27   3   5        6.63        9.27     22.93 o
 -25   3   5       28.82        7.49     21.48 o
 -23   3   5       81.49      115.62     23.98 o
 -21   3   5      179.21      159.80     26.15 o
 -19   3   5      225.18      212.60     32.48 o
 -17   3   5      187.19      185.25     30.10 o
 -15   3   5      342.85      307.17     34.96 o
 -13   3   5      894.92      715.76     49.56 o
 -11   3   5      840.18      776.03     50.22 o
  -9   3   5      302.95      322.73     51.37 o
  -7   3   5     3453.19     3178.71    196.75 o
  -5   3   5      736.39     1072.86     66.70 o
  -3   3   5      405.84     1043.68     58.16 o
  -1   3   5     4164.43     3559.85    172.13 o
   1   3   5      441.26      487.50     88.03 o
   3   3   5      494.80      353.18    101.78 o
   5   3   5      336.17      305.85     49.70 o
   7   3   5      518.40      428.04     47.91 o
   9   3   5      295.52      241.60     29.84 o
  11   3   5      459.04      447.85     64.24 o
  13   3   5       15.37       -6.68     20.08 o
  15   3   5       21.31       -9.78     18.84 o
  17   3   5      256.93      207.82     28.43 o
  19   3   5      190.68      169.55     27.70 o
  21   3   5      200.87      192.40     28.90 o
  23   3   5      176.36      170.36     29.80 o
  25   3   5      277.97      247.08     30.02 o
 -24   4   5      239.94      187.52     41.73 o
 -22   4   5       34.78       61.45     32.00 o
 -20   4   5      276.98      252.55     40.21 o
 -18   4   5      187.70      160.94     34.88 o
 -16   4   5      143.63       97.19     32.43 o
 -14   4   5      439.40      318.76     40.70 o
 -12   4   5      175.94      141.67     32.87 o
 -10   4   5      105.91      123.16     47.99 o
  -8   4   5      102.49      130.01     30.34 o
  -6   4   5       49.30      121.77     30.42 o
  -4   4   5      178.31      328.40     39.23 o
  -2   4   5      937.38      847.40     98.54 o
   0   4   5      617.34      530.62     50.53 o
   2   4   5      169.97       62.64     32.78 o
   4   4   5      116.73       99.45     52.42 o
   6   4   5      194.80      141.09     26.20 o
   8   4   5      349.10      320.46     33.56 o
  10   4   5      869.58      764.96     81.05 o
  12   4   5      420.56      402.18     40.46 o
  14   4   5      882.11      724.31     53.34 o
  16   4   5      128.79      133.00     31.10 o
  18   4   5      166.72      163.70     33.34 o
  20   4   5      127.50      149.77     29.76 o
  22   4   5       56.84        3.67     24.99 o
 -17   5   5      141.06      107.16     38.21 o
 -15   5   5      265.28      199.94     41.33 o
 -13   5   5      148.85      207.69     49.98 o
 -11   5   5       64.39      102.26     35.79 o
  -9   5   5      327.24      381.81     90.25 o
  -7   5   5      490.05      428.57     88.35 o
  -5   5   5      399.73      452.22     87.83 o
  -3   5   5      222.88      218.56     39.50 o
  -1   5   5       76.38      111.23     50.87 o
   1   5   5      193.96       93.60     50.41 o
   3   5   5      107.79      -24.06     45.89 o
   5   5   5      228.83       68.03     57.90 o
   7   5   5       41.90       21.83     53.47 o
   9   5   5       37.13       12.17     25.16 o
  11   5   5        4.69       19.01     24.67 o
  13   5   5       28.48       -3.56     38.51 o
  -9  -5   6       12.21       19.57     19.57 o
  -7  -5   6       51.61       36.41     21.88 o
  -5  -5   6       12.16       34.19     21.81 o
  -3  -5   6       29.91       14.38     23.66 o
  -1  -5   6       66.02       45.72     25.23 o
   1  -5   6      114.20      112.80     20.85 o
   3  -5   6       20.10       41.97     18.91 o
   5  -5   6      216.00      213.53     33.79 o
 -20  -4   6       84.61       54.79     23.52 o
 -18  -4   6       95.78       61.19     25.20 o
 -16  -4   6        7.78       33.79     23.24 o
 -14  -4   6        8.17      -11.78     23.56 o
 -12  -4   6      103.24       66.80     28.63 o
 -10  -4   6      342.45      282.30     27.43 o
  -8  -4   6      169.10      168.10     24.44 o
  -6  -4   6       27.42       38.49     31.92 o
  -4  -4   6      916.51      782.84     47.94 o
  -2  -4   6      482.52      554.20     56.03 o
   0  -4   6      265.50      370.22     61.07 o
   2  -4   6      127.59      208.81     89.38 o
   4  -4   6      112.72      101.80     21.38 o
   6  -4   6      204.42      187.23     24.80 o
   8  -4   6      122.67      123.43     32.58 o
  10  -4   6       79.01       56.65     24.53 o
  12  -4   6        6.16        6.29     15.81 o
  14  -4   6      164.50      128.96     43.10 o
  16  -4   6      110.46       83.96     25.72 o
 -25  -3   6       24.00       13.88     16.30 o
 -23  -3   6      219.19      154.01     26.80 o
 -21  -3   6     1026.68      853.81     62.97 o
 -19  -3   6       17.31        7.34     23.26 o
 -17  -3   6      210.97      226.87     26.13 o
 -15  -3   6       67.29       63.41     19.28 o
 -13  -3   6       96.98       53.16     19.88 o
 -11  -3   6      153.23      157.21     24.78 o
  -9  -3   6      580.05      568.17     31.46 o
  -7  -3   6     1746.22     1587.46     64.81 o
  -5  -3   6      746.04      905.11     65.87 o
  -3  -3   6      232.40      463.61     52.47 o
  -1  -3   6      157.53      275.42    108.83 o
   1  -3   6      201.94      306.63     96.37 o
   3  -3   6      360.58      379.94     33.95 o
   5  -3   6      410.92      415.33     35.49 o
   7  -3   6      594.76      508.64     39.23 o
   9  -3   6     1088.94     1034.81     63.95 o
  11  -3   6      188.79      165.46     25.40 o
  13  -3   6      282.66      266.04     21.95 o
  15  -3   6      480.83      431.59     43.05 o
  17  -3   6        5.03       -8.23     42.19 o
  19  -3   6      215.42      262.57     22.10 o
  21  -3   6      187.72      195.85     43.58 o
 -26  -2   6      216.05      208.58     44.34 o
 -24  -2   6      288.02      324.01     49.04 o
 -22  -2   6       43.65       11.10     33.33 o
 -20  -2   6       25.26       32.97     32.46 o
 -18  -2   6       45.27       36.57     17.52 o
 -16  -2   6       26.14       31.44     19.82 o
 -14  -2   6      219.16      234.73     26.05 o
 -12  -2   6        9.84       -9.47     16.97 o
 -10  -2   6      149.13      147.45     23.18 o
  -8  -2   6      686.58      652.67     33.59 o
  -6  -2   6     1897.29     2145.51    343.25 o
  -4  -2   6     3845.15     4056.86    183.42 o
  -2  -2   6     1566.44     2088.76    197.16 o
   0  -2   6      929.99     1139.82     88.86 o
   2  -2   6     1227.42     1445.53    124.56 o
   4  -2   6      431.34      495.98     62.42 o
   6  -2   6      203.74      186.35     26.84 o
   8  -2   6      301.79      340.52     47.99 o
  10  -2   6      251.73      224.83     28.72 o
  12  -2   6      335.23      360.47     23.62 o
  14  -2   6       56.32       53.30     16.29 o
  16  -2   6       85.77       78.05     19.72 o
  18  -2   6      103.07       76.02     49.13 o
  20  -2   6      235.45      259.38     66.30 o
  22  -2   6      164.49      148.11     33.38 o
  24  -2   6      106.43       90.58     33.02 o
  26  -2   6       20.79       16.51     30.32 o
 -29  -1   6      164.68      136.30     43.47 o
 -27  -1   6      743.49      655.18     71.23 o
 -25  -1   6      297.56      321.22     50.04 o
 -23  -1   6      122.11      170.77     40.41 o
 -21  -1   6      324.99      387.29     53.93 o
 -19  -1   6      230.62      242.41     45.75 o
 -17  -1   6      268.32      259.06     42.30 o
 -15  -1   6      342.38      382.91     32.69 o
 -13  -1   6     1992.64     2188.49    106.73 o
 -11  -1   6      774.11      834.42     49.09 o
  -9  -1   6      515.12      586.98     78.54 o
  -7  -1   6      574.78      628.88     42.53 o
  -5  -1   6      458.37      512.91     37.44 o
  -3  -1   6      179.38      256.33     28.08 o
  -1  -1   6      128.63      223.12     26.89 o
   1  -1   6      506.09      600.54     40.90 o
   3  -1   6      324.61      387.59     34.38 o
   5  -1   6      347.05      385.93     34.66 o
   7  -1   6      473.87      545.58     38.68 o
   9  -1   6      856.48      808.77     58.22 o
  11  -1   6     1369.38     1326.53     63.55 o
  13  -1   6      876.04      870.17     36.85 o
  15  -1   6      396.71      395.11     35.82 o
  17  -1   6      953.90      841.91     63.13 o
  19  -1   6       46.16        7.44     26.49 o
  21  -1   6      638.07      547.29     48.71 o
  23  -1   6      331.81      373.89     42.10 o
  25  -1   6      392.89      412.49     45.96 o
  27  -1   6       89.01       55.97     32.70 o
 -30   0   6      785.53      898.69     87.99 o
 -28   0   6      120.50      131.82     45.20 o
 -26   0   6        0.55        1.05     33.10 o
 -24   0   6      172.69      157.53     43.15 o
 -22   0   6      230.98      234.51     47.85 o
 -20   0   6      158.01      176.43     41.73 o
 -18   0   6      139.59      164.59     24.57 o
 -16   0   6       43.51       10.22     18.15 o
 -14   0   6        1.82      -10.96     44.59 o
 -12   0   6       47.00       22.67     18.40 o
 -10   0   6     1865.76     2299.76    110.85 o
  -8   0   6     1143.80     1293.95     69.56 o
  -6   0   6      582.20      800.35     49.95 o
  -4   0   6     1855.41     2799.06    131.50 o
  -2   0   6       81.80      261.77     29.31 o
   0   0   6        5.00       52.64     25.84 o
   2   0   6     6365.84     8684.28    375.20 o
   4   0   6     1595.49     1917.18     96.48 o
   6   0   6       60.93       50.28     21.82 o
   8   0   6      165.75      165.71     18.10 o
  10   0   6      158.02      118.36     18.30 o
  12   0   6       13.98      -15.03     15.03 o
  14   0   6      212.50      178.17     22.78 o
  16   0   6      105.57      125.87     20.98 o
  18   0   6        9.45        1.40     26.16 o
  20   0   6      640.54      603.28     68.13 o
  22   0   6      230.28      197.13     34.98 o
  24   0   6       10.88       -8.51     29.27 o
  26   0   6        0.55       35.05     31.10 o
  28   0   6       84.96       60.98     34.91 o
 -31   1   6      118.01      117.30     48.03 o
 -29   1   6      169.83      155.78     24.59 o
 -27   1   6      752.30      747.94     55.90 o
 -25   1   6      287.91      219.45     28.55 o
 -23   1   6      116.96      135.57     21.22 o
 -21   1   6      312.69      310.95     34.56 o
 -19   1   6      231.41      293.33     30.62 o
 -17   1   6      272.13      262.93     29.73 o
 -15   1   6      347.22      415.14     35.52 o
 -13   1   6     2016.48     2313.47    109.08 o
 -11   1   6      770.77      815.23     50.79 o
  -9   1   6      501.88      621.97     42.46 o
  -7   1   6      563.63      647.86     44.25 o
  -5   1   6      455.37      528.59     69.56 o
  -3   1   6      180.11      186.24     27.66 o
  -1   1   6      128.24      172.12     26.83 o
   1   1   6      506.02      545.34     42.63 o
   3   1   6      323.92      315.05     52.76 o
   5   1   6      349.01      358.82     35.16 o
   7   1   6      464.28      438.98     27.80 o
   9   1   6      851.06      836.13     39.25 o
  11   1   6     1374.10     1303.54     90.33 o
  13   1   6      881.96      826.39     58.29 o
  15   1   6      402.69      368.87     29.96 o
  17   1   6      921.08      883.14     55.31 o
  19   1   6       51.72       28.48     25.19 o
  21   1   6      648.83      529.67     49.30 o
  23   1   6      320.11      243.97     40.60 o
  25   1   6      395.18      409.25     46.26 o
  27   1   6       89.58      132.50     35.34 o
 -28   2   6       97.23       90.12     30.65 o
 -26   2   6      213.81      183.14     32.73 o
 -24   2   6      287.80      243.52     33.82 o
 -22   2   6       43.72       27.21     18.84 o
 -20   2   6       24.85       23.14     16.99 o
 -18   2   6       45.28       18.61     23.04 o
 -16   2   6       26.59        1.88     18.29 o
 -14   2   6      215.47      187.36     22.93 o
 -12   2   6        8.26       -0.55     17.25 o
 -10   2   6      140.02      148.57     23.68 o
  -8   2   6      709.33      742.14     46.46 o
  -6   2   6     1943.95     2338.94    169.63 o
  -4   2   6     3799.34     4171.82    258.30 o
  -2   2   6     1544.49     1732.09    133.19 o
   0   2   6      916.76     1132.52     89.45 o
   2   2   6     1210.54     1317.72    103.83 o
   4   2   6      440.62      422.23     38.60 o
   6   2   6      210.41      215.31     18.27 o
   8   2   6      312.76      333.49     22.39 o
  10   2   6      243.46      236.87     20.45 o
  12   2   6      328.98      325.60     37.60 o
  14   2   6       56.85       87.57     19.30 o
  16   2   6       84.75       63.99     24.10 o
  18   2   6      101.03       61.19     23.16 o
  20   2   6      232.07      191.27     29.01 o
  22   2   6      161.17      146.98     27.79 o
  24   2   6      101.94       95.32     27.80 o
  26   2   6       21.98       14.62     25.47 o
 -25   3   6       23.98       25.96     36.78 o
 -23   3   6      218.33      232.79     36.62 o
 -21   3   6     1023.98      834.86     59.49 o
 -19   3   6       20.48      -15.79     23.37 o
 -17   3   6      218.33      191.73     31.88 o
 -15   3   6       69.41       41.09     24.63 o
 -13   3   6       95.38       76.69     39.56 o
 -11   3   6      145.38      166.74     30.89 o
  -9   3   6      564.89      654.36     46.66 o
  -7   3   6     1743.56     1581.18     97.53 o
  -5   3   6      751.95      658.74     70.45 o
  -3   3   6      234.95      249.59     98.86 o
  -1   3   6      158.80      169.80     59.75 o
   1   3   6      205.58      144.36     83.65 o
   3   3   6      366.52      297.02    109.31 o
   5   3   6      417.25      336.07     83.63 o
   7   3   6      583.78      477.26     30.87 o
   9   3   6     1065.45      944.61     67.62 o
  11   3   6      176.53      185.17     41.32 o
  13   3   6      285.14      239.29     31.02 o
  15   3   6      481.93      428.67     39.90 o
  17   3   6        5.76       -8.25     22.90 o
  19   3   6      215.73      177.38     32.22 o
  21   3   6      185.37      171.17     32.97 o
 -20   4   6       84.15       48.40     42.65 o
 -18   4   6       96.10       48.67     30.85 o
 -16   4   6        7.81       14.08     27.85 o
 -14   4   6        7.35       34.11     27.80 o
 -12   4   6      100.15       84.99     30.27 o
 -10   4   6      342.17      269.53     39.06 o
  -8   4   6      167.24      124.27     32.04 o
  -6   4   6       30.74      243.95     53.61 o
  -4   4   6      937.86      788.04     57.34 o
  -2   4   6      471.12      371.95     62.24 o
   0   4   6      253.04      215.95     80.34 o
   2   4   6      122.36       38.72     29.07 o
   4   4   6      109.03       10.96     39.72 o
   6   4   6      206.30       72.37     46.89 o
   8   4   6      117.23       71.18     48.95 o
  10   4   6       77.45       44.59     23.79 o
  12   4   6        5.88       -1.25     27.60 o
  14   4   6      167.15      125.60     29.18 o
  16   4   6      111.60       50.27     30.68 o
  -9   5   6       12.91       15.40     31.67 o
  -7   5   6       49.57       46.39     33.10 o
  -5   5   6       12.60       22.52     31.09 o
  -3   5   6       30.33       35.05     31.58 o
  -1   5   6       65.59       27.94     43.83 o
   1   5   6      113.11       50.32     45.07 o
   3   5   6       21.16      -25.75     38.63 o
   5   5   6      215.63      125.98     51.69 o
 -12  -4   7      301.43      293.96     46.03 o
 -10  -4   7      185.24      175.02     40.32 o
  -8  -4   7       97.28      113.96     23.38 o
  -6  -4   7      267.84      219.36     29.10 o
  -4  -4   7       14.02       81.48     24.24 o
  -2  -4   7       98.20      101.20     26.32 o
   0  -4   7       64.04      113.08     26.61 o
   2  -4   7       39.95       66.38     26.47 o
   4  -4   7       24.17       56.48     26.98 o
   6  -4   7        0.71      -23.65     23.65 o
   8  -4   7       44.08       63.56     42.78 o
 -19  -3   7      113.36      154.74     32.92 o
 -17  -3   7       10.01       37.94     28.26 o
 -15  -3   7       17.68       13.42     27.44 o
 -13  -3   7      137.24       84.79     32.60 o
 -11  -3   7      172.52      159.22     36.67 o
  -9  -3   7      157.25      139.47     22.19 o
  -7  -3   7     1771.66     1342.75    151.46 o
  -5  -3   7      688.51      858.97     51.50 o
  -3  -3   7      333.64      465.73     66.27 o
  -1  -3   7      657.54      739.19    206.96 o
   1  -3   7       43.95      136.41    116.07 o
   3  -3   7       65.48       77.62     25.70 o
   5  -3   7       52.00       52.71     23.99 o
   7  -3   7      171.07      146.07     28.42 o
   9  -3   7      729.88      705.21     51.45 o
  11  -3   7      151.78      146.85     30.44 o
  13  -3   7      104.22       58.26     33.29 o
 -22  -2   7       72.47      115.20     29.63 o
 -20  -2   7       26.57       -3.61     25.11 o
 -18  -2   7      299.61      294.92     38.72 o
 -16  -2   7      181.29      104.97     41.28 o
 -14  -2   7      581.73      551.90     66.89 o
 -12  -2   7      507.90      492.95     60.45 o
 -10  -2   7      772.32      724.51     47.74 o
  -8  -2   7      314.26      357.08     25.91 o
  -6  -2   7      472.12      506.12     45.64 o
  -4  -2   7      284.56      298.74     34.34 o
  -2  -2   7        4.81       66.54     26.83 o
   0  -2   7      288.87      414.52     38.82 o
   2  -2   7      187.19      243.87     31.30 o
   4  -2   7       40.91       49.56     27.56 o
   6  -2   7        8.79        6.45     21.39 o
   8  -2   7       99.42       84.89     26.01 o
  10  -2   7        0.36      -19.62     19.62 o
  12  -2   7      191.79      207.35     30.84 o
  14  -2   7       44.60        9.22     27.94 o
  16  -2   7      199.63      143.42     32.97 o
  18  -2   7      518.33      494.91     64.56 o
  20  -2   7      289.12      227.22     36.80 o
 -21  -1   7      226.23      196.80     36.25 o
 -19  -1   7       59.68       33.81     21.20 o
 -17  -1   7        2.85      -18.79     18.79 o
 -15  -1   7       16.78       25.72     27.12 o
 -13  -1   7      252.31      281.22     32.31 o
 -11  -1   7      373.63      395.67     37.74 o
  -9  -1   7      113.30      116.99     26.38 o
  -7  -1   7      607.36      817.41     61.21 o
  -5  -1   7      788.93     1047.82     89.06 o
  -3  -1   7      234.81      502.97     76.32 o
  -1  -1   7      473.31      644.68     46.39 o
   1  -1   7      212.64      332.05     35.94 o
   3  -1   7      182.32      230.26     32.03 o
   5  -1   7      168.01      225.32     34.52 o
   7  -1   7      175.85      202.23     44.31 o
   9  -1   7      167.38      141.50     29.52 o
  11  -1   7      290.32      358.01     36.48 o
  13  -1   7       76.07       74.87     24.68 o
  15  -1   7      114.60       73.10     29.95 o
  17  -1   7      163.13      103.28     33.70 o
  19  -1   7      113.76       54.73     29.59 o
  21  -1   7      175.06      151.03     35.40 o
  23  -1   7       31.59       -6.44     29.11 o
 -22   0   7       31.89       86.07     29.82 o
 -20   0   7      310.19      284.28     49.47 o
 -18   0   7      220.51      234.81     58.45 o
 -16   0   7     2503.85     2689.69    256.22 o
 -14   0   7     1003.97     1055.02     63.45 o
 -12   0   7        0.18       17.72     20.89 o
 -10   0   7      319.28      400.96     38.62 o
  -8   0   7       14.48      -10.73     26.16 o
  -6   0   7        0.26      -19.69     19.69 o
  -4   0   7       41.25       42.43     22.38 o
  -2   0   7       23.21       20.44     22.37 o
   0   0   7        0.08        8.70     20.77 o
   2   0   7        2.93        0.53     20.89 o
   4   0   7       75.05      113.64     27.16 o
   6   0   7       88.18       67.80     23.15 o
   8   0   7      222.31      221.42     46.46 o
  10   0   7       28.14       36.32     22.20 o
  12   0   7       22.98        4.26     15.13 o
  14   0   7      234.02      169.04     32.28 o
  16   0   7      269.14      251.27     40.64 o
  18   0   7     3103.12     2632.83    162.51 o
  20   0   7      159.14       98.26     30.20 o
  22   0   7       14.08       38.47     29.74 o
 -27   1   7       69.62       60.27     31.14 o
 -25   1   7      348.88      245.43     41.28 o
 -23   1   7      367.09      254.37     41.78 o
 -21   1   7      230.46      241.96     41.32 o
 -19   1   7       60.55       56.59     23.50 o
 -17   1   7        2.56       -2.02     21.00 o
 -15   1   7       16.56      -34.52     34.52 o
 -13   1   7      253.17      272.21     33.63 o
 -11   1   7      374.09      398.14     48.31 o
  -9   1   7      112.68      142.12     27.52 o
  -7   1   7      599.63      822.24     91.69 o
  -5   1   7      780.64     1017.26    107.69 o
  -3   1   7      235.77      362.87     38.98 o
  -1   1   7      486.56      650.81     48.96 o
   1   1   7      220.48      311.54     35.72 o
   3   1   7      168.69      183.06     50.61 o
   5   1   7      178.83      243.45     33.59 o
   7   1   7      175.68      217.18     36.48 o
   9   1   7      166.08      134.39     29.38 o
  11   1   7      290.50      304.07     29.40 o
  13   1   7       78.18       80.78     22.26 o
  15   1   7      119.81       77.21     31.00 o
  17   1   7      159.21      108.90     40.73 o
  19   1   7      112.78       74.02     35.43 o
  21   1   7      174.90      124.43     39.63 o
  23   1   7       30.87       39.37     31.92 o
 -24   2   7      298.72      208.30     46.16 o
 -22   2   7       75.74       73.42     35.62 o
 -20   2   7       27.95      -24.84     28.99 o
 -18   2   7      292.89      206.43     42.92 o
 -16   2   7      184.40      132.37     34.84 o
 -14   2   7      586.12      554.97     44.71 o
 -12   2   7      510.56      394.53     39.71 o
 -10   2   7      754.20      662.09     50.48 o
  -8   2   7      319.70      268.96     34.77 o
  -6   2   7      488.78      534.39     45.03 o
  -4   2   7      275.93      282.20     34.56 o
  -2   2   7        5.51       57.13     49.20 o
   0   2   7      293.11      373.60     38.55 o
   2   2   7      189.98      192.34     47.08 o
   4   2   7       41.35       -5.04     26.89 o
   6   2   7        8.05       30.78     23.78 o
   8   2   7      103.23      108.98     17.48 o
  10   2   7        0.34      -17.67     17.67 o
  12   2   7      185.44      232.98     28.81 o
  14   2   7       41.15       61.64     30.00 o
  16   2   7      199.61      218.76     37.72 o
  18   2   7      524.15      460.53     53.24 o
  20   2   7      293.83      132.55     40.64 o
 -19   3   7      114.31       91.73     41.46 o
 -17   3   7        9.62       52.56     39.22 o
 -15   3   7       17.27       11.00     33.42 o
 -13   3   7      136.85       92.92     40.18 o
 -11   3   7      171.63       81.50     40.27 o
  -9   3   7      158.38      251.13     45.71 o
  -7   3   7     1772.83     1575.33    110.00 o
  -5   3   7      683.85      693.22     75.07 o
  -3   3   7      338.91      397.06     57.08 o
  -1   3   7      663.63      660.16     69.68 o
   1   3   7       41.20       39.63     37.99 o
   3   3   7       62.32       84.79     39.41 o
   5   3   7       47.79      118.63     43.56 o
   7   3   7      168.15       80.59     41.73 o
   9   3   7      733.19      686.39     44.11 o
  11   3   7      160.92      121.18     30.04 o
  13   3   7      106.00      111.87     32.65 o
  15   3   7      281.08      253.19     42.42 o
 -12   4   7      300.73      203.05     53.97 o
 -10   4   7      193.71      158.40     50.14 o
  -8   4   7      102.54       64.79     43.65 o
  -6   4   7      259.17      296.11     55.11 o
  -4   4   7       12.83       58.58     44.25 o
  -2   4   7       99.61      110.27     46.53 o
   0   4   7       64.45       40.64     41.60 o
 -11  -3   8      277.13      332.36     52.05 o
  -9  -3   8      154.51      112.69     40.64 o
  -7  -3   8      342.62      297.92     48.47 o
  -5  -3   8      323.71      305.49     32.53 o
  -3  -3   8       70.15      155.29     27.61 o
  -1  -3   8       98.55      144.06     45.84 o
   1  -3   8       78.36      141.59     46.98 o
   3  -3   8      103.87      101.00     46.67 o
   5  -3   8       56.37       12.69     40.64 o
 -16  -2   8       47.05       38.26     32.92 o
 -14  -2   8       36.03       39.54     32.51 o
 -12  -2   8       92.26       48.40     35.84 o
 -10  -2   8       24.57       43.01     33.97 o
  -8  -2   8       99.57      101.57     21.76 o
  -6  -2   8      512.88      560.76     68.76 o
  -4  -2   8       37.58      112.32     42.19 o
  -2  -2   8       87.20      158.58     44.93 o
   0  -2   8       59.85      125.89     46.30 o
   2  -2   8       37.75       36.12     39.50 o
   4  -2   8       41.76       30.97     26.10 o
   6  -2   8      324.40      404.18     42.15 o
   8  -2   8      221.54      257.38     59.68 o
  10  -2   8      309.07      336.07     40.50 o
 -19  -1   8      311.56      326.11     49.59 o
 -17  -1   8       91.02       97.39     36.53 o
 -15  -1   8      266.62      242.18     44.06 o
 -13  -1   8        8.33      -28.86     29.82 o
 -11  -1   8      108.61      134.33     38.58 o
  -9  -1   8      625.43      616.19     70.27 o
  -7  -1   8       26.14        2.37     34.25 o
  -5  -1   8       41.51       66.56     27.97 o
  -3  -1   8      904.89     1351.44    149.26 o
  -1  -1   8      193.32      400.27     42.88 o
   1  -1   8      159.81      245.61     36.52 o
   3  -1   8      516.71      681.57     52.58 o
   5  -1   8       82.07       96.45     30.17 o
   7  -1   8       26.92       36.35     26.70 o
   9  -1   8       14.84       26.84     25.75 o
  11  -1   8       38.21       24.13     28.47 o
 -20   0   8        1.94       -4.70     31.37 o
 -18   0   8       54.14       32.01     30.00 o
 -16   0   8        0.28        6.12     28.04 o
 -14   0   8      104.60       88.31     34.88 o
 -12   0   8        4.25       12.92     30.50 o
 -10   0   8       32.80       20.00     32.33 o
  -8   0   8       50.81       62.80     35.82 o
  -6   0   8       77.60       85.30     27.80 o
  -4   0   8        0.81        3.80     23.10 o
  -2   0   8       59.40       49.80     25.11 o
   0   0   8       72.04      107.65     27.95 o
   2   0   8      244.78      250.24     35.86 o
   4   0   8      369.64      412.08     69.88 o
   6   0   8       17.98       17.23     26.48 o
   8   0   8      309.73      343.10     91.85 o
  10   0   8      281.46      312.35     50.32 o
  16   0   8      117.15       85.07     28.77 o
 -19   1   8      314.34      399.53     54.52 o
 -17   1   8       93.46      140.68     41.32 o
 -15   1   8      257.21      298.16     51.41 o
 -13   1   8        9.84       35.57     33.97 o
 -11   1   8      116.75       99.36     40.73 o
  -9   1   8      626.94      700.84     70.59 o
  -7   1   8       30.79       48.31     28.44 o
  -5   1   8       38.70       89.92     66.89 o
  -3   1   8      893.09     1279.62    321.66 o
  -1   1   8      199.82      364.44     42.87 o
   1   1   8      164.96      227.61     39.29 o
   3   1   8      515.01      619.27    112.01 o
   5   1   8       80.13       58.54     29.90 o
   7   1   8       26.29       34.11     28.12 o
   9   1   8       15.02      -11.22     26.55 o
  15   1   8      330.03      267.94     37.90 o
 -16   2   8       46.56       18.36     33.56 o
 -14   2   8       34.11       26.39     34.52 o
 -12   2   8       90.17       73.92     37.81 o
 -10   2   8       24.73       51.78     35.34 o
  -8   2   8      100.00      175.84     44.88 o
  -6   2   8      513.22      602.31     68.86 o
  -4   2   8       36.40       76.07     38.99 o
  -2   2   8       88.17       43.51     36.25 o
   0   2   8       63.63       67.58     29.88 o
   2   2   8       37.27       52.64     29.25 o
   4   2   8       43.09       16.61     28.32 o
   6   2   8      316.24      333.79     43.35 o
   8   2   8      228.89      291.63     60.32 o
 -11   3   8      287.36      197.85     51.41 o
  -9   3   8      161.07      151.27     46.21 o
  -7   3   8      339.21      292.18     54.15 o
  -5   3   8      320.97      211.09     51.32 o
  -3   3   8       66.54       58.13     41.69 o
  -1   3   8       94.80      186.61     48.58 o
   1   3   8       77.20      117.03     45.98 o
   3   3   8      105.88       78.54     42.97 o
  -7  -1   9       23.86       28.72     41.69 o
  -5  -1   9      114.04       79.27     45.75 o
  -3  -1   9       63.76      136.25     49.45 o
  -1  -1   9        5.40       -9.36     38.95 o
   1  -1   9      142.62      199.72     54.52 o
 -10   0   9       49.73       43.24     38.95 o
  -8   0   9        0.06       23.33     37.40 o
  -6   0   9      365.83      619.80     75.07 o
  -4   0   9      901.94     1128.77    100.82 o
  -2   0   9      152.37      299.49     57.67 o
   0   0   9       13.01       48.86     42.74 o
   2   0   9       70.66      105.98     47.21 o
   4   0   9      140.39      145.84     51.78 o
  -7   1   9       24.39       74.43     44.98 o
  -5   1   9      115.87      149.77     49.91 o
  -3   1   9       63.25      103.42     48.95 o
  -1   1   9        5.18       41.96     41.32 o
   1   1   9      144.55      210.68     55.52 o
 
